# Supplementary material for: A metabolic perspective of selection for fruit quality related to apple domestication and improvement
Source: Genome Biol. 2023 Apr 26;24:95. doi: 10.1186/s13059-023-02945-6 (PMC10131461; doi:10.1186/s13059-023-02945-6)
Supplement: Supplementary file 2 — Additional file 2: Table S1. The list of collected 292 varieties. Table S2. Classification of 292 apple accessions. Table S3. Statistical results of heredity and variation. Table S4. Scheduled MRM transitions for widely targeted metabolite analysis in apple flesh. Table S5. Different metabolites identified between M. sieversii and heirloom groups. Table S6. Different metabolites identified between heirloom and cultivar groups. Table S7. Different metabolites identified among “Ralls Janet” and “Golden Delicious” series. Table S8. Different metabolites identified between low- and high-weight groups. Table S9. All significant SNPs for all apple metabolites Table S10. Candidate genes for tannins, lipids, SA, and ABA identified by GWAS. Table S11. Primers used in this study. [file 13059_2023_2945_MOESM2_ESM.xlsx]

## Sheet: Table S1
Table S1. The list of collected 292 varieties.
Sample ID	Name	Accession	Systematic Name	Origin	Population	Source	Clean Bases	Mapping Rate (%)	Mean Depth	Coverage Rate (%) (>1X)
C001	De 14	Unknown	Malus domestica	Germany	Improved variety	This study	7697977948	98.5	9	93.4
C002	Shouhong	Starking delicious	Malus domestica	USA	Improved variety	This study	7186333738	98.38	9	93.49
C003	Huonuoka	Fuji	Malus domestica	Unknown	Improved variety	This study	7336827626	81.38	6	90.67
C004	Baosikupu	Heirloom	Malus domestica	The Netherlands	Improved variety	This study	8283917468	98.3	10	94.7
C005	Zhanhanxiang	Golden delicious	Malus domestica	China	Improved variety	This study	17244447016	99.23	23	97.08
C006	Fuhong	Jonathan	Malus domestica	China	Improved variety	This study	16746563076	99.35	22	96.34
C007	Mosiketouming	Unknown	Malus domestica	Russia	Improved variety	This study	7451015906	98.44	10	94.18
C008	Zaosheng 16	Unknown	Malus domestica	Japan	Improved variety	This study	16172458666	99.08	22	96.92
C009	Hongroupingguo	Heirloom	Malus domestica	China	Improved variety	This study	7351854276	97.87	9	92.61
C010	Yueke	Unknown	Malus domestica	Unknown	Improved variety	This study	7687266830	95.53	9	94.07
C011	Yinv	Jonathan	Malus domestica	Japan	Improved variety	This study	7804966748	97.8	9	93.78
C012	Xinjiangyepingguo 04	Malus sieversii	Malus sieversii	China	Wild	This study	7316411304	98.69	10	91.3
C013	Liuyuehong	Starking delicious	Malus domestica	USA	Improved variety	This study	7287881882	97.54	9	93.97
C014	Zaojinguan	Golden delicious	Malus domestica	China	Improved variety	This study	17634910165	99.1	24	96.86
C015	Fuhuapi	Heirloom	Malus domestica	Europe	Improved variety	This study	17354860777	98.87	22	96.79
C016	Ziyu	Heirloom	Malus domestica	USA	Improved variety	This study	7617976602	98.39	10	92.95
C017	Huashuai	Golden delicious	Malus domestica	China	Improved variety	This study	7644114326	96.25	9	97.5
C018	Zaoshengxu	Unknown	Malus domestica	USA	Improved variety	This study	14775124632	98.91	19	95.19
C019	Xinjiangyepingguo 5	Malus sieversii	Malus sieversii	China	Wild	CRR271892	4039151000	98.6015	6.46418	89.8198
C020	Xinjiangyepingguo 02	Malus sieversii	Malus sieversii	China	Wild	This study	7613421886	98.17	10	91.43
C021	Lvxing	Heirloom	Malus domestica	Canada	Improved variety	This study	7420288472	97.24	9	93.72
C022	Shijie1	Gala	Malus domestica	Japan	Improved variety	This study	7352540524	96.95	9	95.38
C023	Lupingyihao	Gala	Malus domestica	China	Improved variety	This study	7418936124	98.48	9	94.91
C024	Hongjianada	Unknown	Malus domestica	USA	Improved variety	This study	7397928296	96	8	94.61
C025	Aizaohui	Unknown	Malus domestica	USA	Improved variety	This study	14313608502	99.06	18	95.45
C026	Kamaqi	Fuji	Malus domestica	Unknown	Improved variety	This study	10323139748	93.57	10	94.84
C027	Duanzhihuaguan	Starking delicious	Malus domestica	China	Improved variety	This study	7261915500	97.71	9	93.65
C028	Wenhong	Unknown	Malus domestica	Unknown	Improved variety	This study	13996335041	98.46	18	95.66
C029	Da'erwen	Other wild	Malus spectabilis	Unknown	Wild	This study	7836491952	96.35	9	92.44
C030	Jinxiuhaitang	Unknown	Malus domestica	China	Improved variety	This study	7341590810	95.83	8	95.63
C031	Qingsenzaosheng	Gala	Malus domestica	Japan	Improved variety	This study	8298070258	97.63	10	95.26
C032	Jizaohong	Unknown	Malus domestica	Unknown	Improved variety	This study	6878153614	97.06	8	94.82
C033	Changhong	Unknown	Malus domestica	Unknown	Improved variety	This study	7090098548	97.25	9	95.59
C034	Weiqinni	Heirloom	Malus domestica	Germany	Improved variety	This study	7269335480	94.13	9	94.22
C035	Bei'erpusi	Unknown	Malus domestica	Unknown	Improved variety	This study	6988356826	96.96	8	93.54
C036	Wangshanhong	Golden delicious	Malus domestica	Unknown	Improved variety	This study	8332159780	98.6	11	97.55
C037	Baoshikubu	Heirloom	Malus domestica	Unknown	Improved variety	This study	7690614496	97.29	9	94.29
C039	Ruiguang	Jonathan	Malus domestica	USA	Improved variety	This study	14801073964	98.82	20	95.44
C040	Shi'ai	Ralls Janet	Malus domestica	Unknown	Improved variety	This study	21682923292	99.12	29	96.03
C041	Huangjiagala	Gala	Malus domestica	New Zealand	Improved variety	This study	6901587624	98.86	9	95.74
C042	Liaofu	Unknown	Malus domestica	China	Improved variety	This study	18866403094	99.16	25	95.64
C043	Huadao	Heirloom	Malus domestica	Unknown	Improved variety	This study	13482005334	99.32	18	95.92
C044	Hongjingala	Gala	Malus domestica	Unknown	Improved variety	This study	15187856761	99.24	21	96.89
C045	Dounan	Jonathan	Malus domestica	Unknown	Improved variety	This study	7877693612	97.67	10	94.88
C046	Aozhou	Gala	Malus domestica	Japan	Improved variety	This study	7077002556	98	9	94.61
C047	Dongtian	Heirloom	Malus domestica	Ukraine	Improved variety	This study	15971278562	98.88	21	95.47
C048	Jinjing	Starking delicious	Malus domestica	Unknown	Improved variety	This study	7758518578	98.13	10	93.86
C049	Mantanghong	Heirloom	Malus domestica	UK	Improved variety	This study	16751204691	98.8	22	95.52
C050	Lujia 2	Gala	Malus domestica	Unknown	Improved variety	This study	7141941738	98.49	9	95.3
C051	Jie 9	Unknown	Malus domestica	Unknown	Improved variety	This study	7054258092	97.25	8	93.03
C052	Tengmugala	Gala	Malus domestica	Unknown	Improved variety	This study	7143898660	96.31	8	95.62
C053	Huaguan	Fuji	Malus domestica	China	Improved variety	This study	8628015618	96.49	10	94.27
C054	Mengpaisi	Heirloom	Malus domestica	Russia	Improved variety	This study	7159676404	98.44	9	94.55
C055	Huakui	Heirloom	Malus domestica	Unknown	Improved variety	This study	7829385428	97.74	10	94.35
C056	Lisijin	Golden delicious	Malus domestica	France	Improved variety	This study	7292380878	98.54	9	93.98
C057	Lujia 4	Starking delicious	Malus domestica	Unknown	Improved variety	This study	7125870214	96.27	8	93.53
C058	Dongxiangjiao	Unknown	Malus domestica	Unknown	Improved variety	This study	12534464729	99	16	96.15
C059	Liaoguo 2	Other wild	Malus toringoides	China	Wild	This study	7052912868	95.25	8	88.65
C060	Jiguan	Unknown	Malus domestica	China	Improved variety	This study	6908665876	98.57	9	94.06
C061	Keluodeng	Golden delicious	Malus domestica	France	Improved variety	This study	7219892510	98.1	9	96.36
C062	Zhanxuan 14	Unknown	Malus domestica	China	Improved variety	This study	7275742788	97.86	9	94.12
C063	Chaohong	Starking delicious	Malus domestica	USA	Improved variety	This study	6950112806	98.79	9	95.8
C064	Suyisiliebo	Ralls Janet	Malus domestica	Estonia	Improved variety	This study	8446885174	97.93	10	94.23
C065	Xinhong	Starking delicious	Malus domestica	China	Improved variety	This study	7503587894	95.43	9	93.88
C066	Yidoujin	Heirloom	Malus domestica	Unknown	Improved variety	This study	7303551676	97.47	9	92.18
C067	Xiboliyabaidian	Heirloom	Malus domestica	Russia	Improved variety	This study	14845868067	99.13	19	94.43
C068	Xinjiangyepingguo 03	Malus sieversii	Malus sieversii	China	Wild	This study	7222940918	97.92	8	90.98
C070	Jie 18	Unknown	Malus domestica	Czech Republic	Improved variety	This study	7293939366	97.88	9	93.75
C071	Xingcheng 21-0	Other wild	Malus spectabilis	China	Wild	This study	7700665120	97.74	9	91.34
C072	Hongyu	Jonathan	Malus domestica	USA	Improved variety	This study	7014418790	98.14	9	93.99
C073	Xingcheng 20-00	Other wild	Malus spectabilis	Canada	Wild	This study	6880759578	97.37	7	88.91
C074	Lalitan	Fuji	Malus domestica	USA	Improved variety	This study	7073599526	98.33	9	93.7
C075	Shennong 2	Unknown	Malus domestica	China	Improved variety	This study	13355499697	99.22	17	96.86
C076	Sangsha	Unknown	Malus domestica	Unknown	Improved variety	This study	8801623780	95.98	10	94.31
C077	Shenglihongguan	Unknown	Malus domestica	China	Improved variety	This study	16374634864	98.72	21	95.33
C078	Ziyun	Heirloom	Malus domestica	USA	Improved variety	This study	18321656613	99.11	24	95.57
C079	Nuo'an	Heirloom	Malus domestica	Canada	Improved variety	This study	18067459421	98.66	24	95.71
C081	Fushan 5	Unknown	Malus domestica	China	Improved variety	This study	7674259518	97.51	9	95.28
C082	Lubi	Starking delicious	Malus domestica	USA	Improved variety	This study	7405158546	97.23	9	93.33
C083	Jie 10	Unknown	Malus domestica	Unknown	Improved variety	This study	10073780424	98.26	13	95.23
C084	Shidonghaoji	Heirloom	Malus domestica	Canada	Improved variety	This study	16544544004	99.13	21	95.4
C085	Meiguihong	Starking delicious	Malus domestica	China	Improved variety	This study	8306107664	97.9	10	96.2
C086	Fenghuangnuan	Heirloom	Malus domestica	USA	Improved variety	This study	19612565488	98.81	26	95.72
C087	Luli	Gala	Malus domestica	China	Improved variety	This study	7375900688	96.59	9	95
C088	Yanyuanpingguo	Fuji	Malus domestica	Unknown	Improved variety	This study	7415554026	96.7	9	94.97
C089	H9	Gala	Malus domestica	Unknown	Improved variety	This study	7606411140	97.98	9	95.13
C090	Gongmei	Fuji	Malus domestica	Unknown	Improved variety	This study	7225701980	96.8	8	93.35
C091	Meng	Gala	Malus domestica	Japan	Improved variety	This study	15325033619	99.05	20	96.24
C092	Fushuai	Unknown	Malus domestica	China	Improved variety	This study	7348261846	98.08	9	95.01
C093	Zaocuilv	Unknown	Malus domestica	China	Improved variety	This study	8018496546	96.77	10	94.47
C094	Feihong	Unknown	Malus domestica	Unknown	Improved variety	This study	7603719234	97.07	9	95.83
C095	Liangxiang	Fuji	Malus domestica	Japan	Improved variety	This study	6954021634	98.04	7	92.45
C096	Xindong	Heirloom	Malus domestica	China	Improved variety	This study	15485325347	98.83	21	95.21
C097	Yueping	Gala	Malus domestica	China	Improved variety	This study	8570261050	98.6	11	95
C098	Changhong	Jonathan	Malus domestica	China	Improved variety	This study	8189275604	97.52	10	93.98
C099	Yueshuai	Gala	Malus domestica	China	Improved variety	This study	7044925040	95.72	8	95.17
C100	Jinjing	Golden delicious	Malus domestica	Unknown	Improved variety	This study	7282811790	97.63	9	95.48
C101	Zhumaliya	Fuji	Malus domestica	Unknown	Improved variety	This study	7488087216	95.75	8	93.79
C102	Jinhong	Jonathan	Malus domestica	China	Improved variety	This study	18610207265	98.38	25	96.19
C103	Xinjiangyepingguo 06	Malus sieversii	Malus sieversii	China	Wild	This study	17833629298	99.27	23	94.38
C104	Ganhongyu	Jonathan	Malus domestica	Japan	Improved variety	This study	13272666663	98.94	17	95.59
C105	Padun	Heirloom	Malus domestica	USA	Improved variety	This study	15165178677	98.93	20	95.76
C106	Kelongxie'ertouming	Unknown	Malus domestica	France	Improved variety	This study	16571278219	99.31	22	95.69
C107	Hongxing	Starking delicious	Malus domestica	USA	Improved variety	This study	7740175970	98.12	10	93.81
C108	Hanfu	Fuji	Malus domestica	China	Improved variety	This study	7405616606	97.55	9	93.92
C109	Labao	Unknown	Malus domestica	Canada	Improved variety	This study	7124020346	97.81	9	94.07
C110	Xinshijie	Fuji	Malus domestica	Japan	Improved variety	This study	7210600614	96.67	8	93.9
C111	Xishan1	Starking delicious	Malus domestica	China	Improved variety	This study	7707059626	98.13	10	94.31
C112	Ouyilasai	Starking delicious	Malus domestica	Unknown	Improved variety	This study	17006878838	97.33	21	97.5
C113	25--63	Fuji	Malus domestica	Unknown	Improved variety	This study	7516860326	97.82	9	94.07
C114	Suwei'ai	Heirloom	Malus domestica	Russia	Improved variety	This study	7303144430	97.68	9	93.78
C116	Huashuo	Gala	Malus domestica	China	Improved variety	This study	7174333160	97.55	9	93.29
C117	Hadibolaite	Starking delicious	Malus domestica	USA	Improved variety	This study	7661107474	98	10	93.93
C118	Zixiangjiao	Heirloom	Malus domestica	USA	Improved variety	This study	15463032995	99.25	20	95.52
C119	Sandaofushi	Fuji	Malus domestica	Unknown	Improved variety	This study	8029083634	97.82	8	93.89
C121	Wangshanhong 2	Fuji	Malus domestica	China	Improved variety	This study	7381960992	96.66	8	93.82
C122	Chuizhihongxing	Starking delicious	Malus domestica	China	Improved variety	This study	7176086392	96.72	8	95.17
C123	Xiaxiang	Gala	Malus domestica	Unknown	Improved variety	This study	7595575820	96.43	9	95.79
C126	Tianxu	Fuji	Malus domestica	USA	Improved variety	This study	7278403288	96.83	8	93.84
C127	Qingshuai	Golden delicious	Malus domestica	China	Improved variety	This study	7638816624	97.65	10	95.92
C128	Guangping	Unknown	Malus domestica	Unknown	Improved variety	This study	7886906680	98.01	10	95.88
C129	52--6--7	Unknown	Malus domestica	China	Improved variety	This study	7159805848	97.24	9	96.17
C130	E'ai 2	Unknown	Malus domestica	Unknown	Improved variety	This study	7466213348	98.33	10	93.74
C131	Zaohongxia	Gala	Malus domestica	Unknown	Improved variety	This study	7598384248	98.1	10	94.51
C132	5834	Gala	Malus domestica	Unknown	Improved variety	This study	7506968646	97.01	9	94.7
C133	Baixing	Unknown	Malus domestica	Canada	Improved variety	This study	12953793463	99	17	95.51
C134	Ximengfei	Heirloom	Malus domestica	Hungary	Improved variety	This study	8146942112	98.01	11	94.16
C136	Zaojie	Golden delicious	Malus domestica	USA	Improved variety	This study	7085704446	97.58	9	95.29
C137	Jinqing	Gala	Malus domestica	Japan	Improved variety	This study	7309615056	97.46	9	95.35
C139	Zhongqiu	Jonathan	Malus domestica	China	Improved variety	This study	19115933478	98.26	25	96.84
C140	Qingguan	Unknown	Malus domestica	China	Improved variety	This study	9534028870	94.56	12	94.66
C141	Luyan	Gala	Malus domestica	China	Improved variety	This study	7195659574	98.09	9	94.54
C142	Chenyang	Heirloom	Malus domestica	Unknown	Improved variety	This study	7538320890	97.54	9	93.8
C143	Makong	Heirloom	Malus domestica	USA	Improved variety	This study	17952575451	99.26	24	95.22
C144	Duoyilu	Heirloom	Malus domestica	USA	Improved variety	This study	7800131080	97.4	9	94.34
C145	Zaipei 1	Golden delicious	Malus domestica	Unknown	Improved variety	This study	7359404678	97.99	9	95.76
C146	Shouhong 2	Unknown	Malus domestica	Unknown	Improved variety	This study	7451005932	98.05	9	94.45
C147	Kosttiq	Heirloom	Malus domestica	Unknown	Improved variety	This study	8324962016	96.9	10	94.26
C148	Sangsha 2	Unknown	Malus domestica	Unknown	Improved variety	This study	8355883824	96.91	10	94.37
C149	Dalu 52	Heirloom	Malus domestica	Unknown	Improved variety	This study	7150546306	96.71	8	93.19
C150	Yueyanghong	Fuji	Malus domestica	China	Improved variety	This study	7164314814	96.06	8	93.72
C151	Tianwangyouxi	Heirloom	Malus domestica	Unknown	Improved variety	This study	8615180836	98.13	11	94.47
C152	Xiaoting	Heirloom	Malus domestica	Unknown	Improved variety	This study	7169666560	98.14	9	94.12
C154	Liaoguo 10	Other wild	Malus spectabilis	China	Wild	This study	7501063496	97.07	9	92.36
C155	Liaoguo 7	Other wild	Malus spectabilis	China	Wild	This study	7802565576	96.17	9	92.32
C156	Yanfu0	Fuji	Malus domestica	China	Improved variety	This study	7189881802	94.63	7	93
C157	Yanfu6	Fuji	Malus domestica	China	Improved variety	This study	8052002054	97.69	10	94.62
C158	09--03	Fuji	Malus domestica	Unknown	Improved variety	This study	7787755962	98.9	10	94.51
C159	Qinhong	Gala	Malus domestica	China	Improved variety	This study	6997735960	98.06	8	94.6
C160	Taiyangfushi	Fuji	Malus domestica	Unknown	Improved variety	This study	8010239538	96.57	10	94.75
C161	Hongqiaonajin	Golden delicious	Malus domestica	Unknown	Improved variety	This study	8837869606	95.84	10	97.34
C162	Qingping	Unknown	Malus domestica	Australia	Improved variety	This study	7185089928	63.61	5	88.02
C163	Changfu1	Fuji	Malus domestica	Unknown	Improved variety	This study	7326601614	97.06	9	93.62
C164	Yinduqing	Starking delicious	Malus domestica	India	Improved variety	This study	7251214224	97.63	9	93.87
C165	Huapi	Heirloom	Malus domestica	Unknown	Improved variety	This study	8162360270	96.8	9	94.23
C166	Wanglin	Fuji	Malus domestica	Unknown	Improved variety	This study	7527768098	98.01	9	94.53
C167	Shenfu1	Fuji	Malus domestica	Unknown	Improved variety	This study	7104164892	96.47	8	94.27
C168	Kamiou	Unknown	Malus domestica	Unknown	Improved variety	This study	11485860486	90.28	13	96.38
C169	Liaoguo 13	Other wild	Malus spectabilis	China	Wild	This study	8784353796	96.33	10	92.67
C170	60--10--22	Ralls Janet	Malus domestica	China	Improved variety	This study	8843927356	97.67	11	94.25
C171	Qiufu	Fuji	Malus domestica	Unknown	Improved variety	This study	9500452566	96.63	11	94.78
C172	Yishuihongfushi	Fuji	Malus domestica	China	Improved variety	This study	7195067692	96.55	8	93.71
C173	Qinguan	Golden delicious	Malus domestica	China	Improved variety	This study	9137755316	96.21	11	95.62
C174	Kangbingjinguan 51	Golden delicious	Malus domestica	China	Improved variety	This study	15509986114	99.45	21	98.36
C175	Changfu 2	Fuji	Malus domestica	Japan	Improved variety	This study	8334397938	95.85	9	94.19
C176	Shengfangfu1	Fuji	Malus domestica	Japan	Improved variety	This study	8282898078	95.84	9	94.34
C177	09--01	Fuji	Malus domestica	Unknown	Improved variety	This study	11505952362	96.02	13	95.24
C178	Chuqiu	Golden delicious	Malus domestica	Japan	Improved variety	This study	18302911898	98.86	24	96.97
C179	Gudeboge	Starking delicious	Malus domestica	Unknown	Improved variety	This study	7137452070	97.14	9	94.29
C180	Shengli	Unknown	Malus domestica	China	Improved variety	This study	22334084650	95.9	27	97.52
C181	Fenhongnvshi	Golden delicious	Malus domestica	Australia	Improved variety	This study	7712629714	95.03	8	95.64
C182	Jishen	Fuji	Malus domestica	Japan	Improved variety	This study	20826106496	99.32	29	95.95
C183	Guoqing	Ralls Janet	Malus domestica	China	Improved variety	This study	7439420108	97.36	9	94.21
C184	Liquanduanfu	Fuji	Malus domestica	Unknown	Improved variety	This study	7677444978	97.77	9	94.57
C185	Yanfu 3	Fuji	Malus domestica	China	Improved variety	This study	8150227962	97.71	9	94.51
C186	Senmalan (?)	Golden delicious	Malus domestica	Canada	Improved variety	This study	7419885332	97.51	9	97.47
C187	Qiufuhong	Fuji	Malus domestica	Unknown	Improved variety	This study	6976350052	97.73	7	92.68
C188	Yanfu 8	Fuji	Malus domestica	China	Improved variety	This study	7609375446	98.32	9	94.49
C189	Yanfu 39	Fuji	Malus domestica	Japan	Improved variety	This study	7639819518	97.29	9	94.69
C190	2001 Fushi	Fuji	Malus domestica	Unknown	Improved variety	This study	7086949574	96.67	8	93.98
C191	Yanfu 1	Fuji	Malus domestica	Japan	Improved variety	This study	7028631376	97.05	8	94.21
C192	Tianfu 1	Fuji	Malus domestica	Unknown	Improved variety	This study	8844502000	95.99	10	94.84
C193	Yanfu 2	Fuji	Malus domestica	China	Improved variety	This study	7207313738	98.43	9	94.21
C194	Yanfu 10	Fuji	Malus domestica	Japan	Improved variety	This study	7352881326	97.46	9	94.36
C195	Fengfushi	Fuji	Malus domestica	Unknown	Improved variety	This study	7671577700	97.34	9	94.25
C196	Judafushi	Fuji	Malus domestica	Unknown	Improved variety	This study	7427517990	97.78	9	94.64
C197	Yanfu1	Fuji	Malus domestica	China	Improved variety	This study	7315451080	96.7	9	94.28
C198	08--01	Fuji	Malus domestica	Unknown	Improved variety	This study	7283542826	96.94	9	94.21
C199	Changfu12	Fuji	Malus domestica	Japan	Improved variety	This study	7560219222	95.57	8	93.72
C200	Yanfu 4	Fuji	Malus domestica	China	Improved variety	This study	8024777444	97.07	10	94.71
C201	Gongqiduanzhi	Fuji	Malus domestica	Japan	Improved variety	This study	8081099714	96.41	9	94.35
C202	Qiufu 1	Fuji	Malus domestica	Japan	Improved variety	This study	8298923514	97.29	10	94.81
C203	Yabian 5	Fuji	Malus domestica	Unknown	Improved variety	This study	7933321906	97.97	7	92.76
C204	Gongtengfushi	Fuji	Malus domestica	Japan	Improved variety	This study	8452178732	95.51	9	94.63
C205	Shengfang 3A	Fuji	Malus domestica	Japan	Improved variety	This study	10394825768	98.25	12	94.99
C206	Shou'erhong	Fuji	Malus domestica	Unknown	Improved variety	This study	7639400198	95.17	8	93.98
C207	Zaohongdagala	Gala	Malus domestica	Unknown	Improved variety	This study	9490434598	98.27	12	94.9
C208	Changfu 6	Fuji	Malus domestica	Japan	Improved variety	This study	8126793214	98.22	10	94.41
C209	Yanfu 5	Fuji	Malus domestica	China	Improved variety	This study	7536618016	96.65	9	94.25
C210	Wangfu	Fuji	Malus domestica	Unknown	Improved variety	This study	7523392912	96.94	9	94.43
C211	Huaniu	Starking delicious	Malus domestica	China	Improved variety	This study	9187218554	98.38	12	94.56
C212	Xinwojin	Heirloom	Malus domestica	USA	Improved variety	This study	14873231922	98.74	19	95.62
C213	Qingxiangjiao	Starking delicious	Malus domestica	USA	Improved variety	This study	7030293578	98.35	9	94
C214	Youliangduan	Fuji	Malus domestica	Japan	Improved variety	This study	7492431216	96.22	8	93.8
C216	Zaoshufushi	Fuji	Malus domestica	Japan	Improved variety	This study	7821466720	96.94	9	94.34
C217	Shanfu 6	Fuji	Malus domestica	China	Improved variety	This study	7881368312	97.04	9	94.39
C218	Meinongfushi	Fuji	Malus domestica	Unknown	Improved variety	This study	8007218404	98.14	10	94.49
C219	Fuyou1	Fuji	Malus domestica	Unknown	Improved variety	This study	7513897426	94.45	8	93.63
C220	Jinfu 2	Fuji	Malus domestica	Unknown	Improved variety	This study	7720052746	98.42	9	94.34
C221	Qiufu 19	Fuji	Malus domestica	Japan	Improved variety	This study	7837621546	97.12	9	94.59
C222	Ganhong	Unknown	Malus domestica	China	Improved variety	This study	8502036122	95.07	9	93.99
C223	Longfu	Fuji	Malus domestica	Unknown	Improved variety	This study	8592358798	96.8	10	94.34
C224	Shanfu 2	Fuji	Malus domestica	Unknown	Improved variety	This study	7466029692	96.61	7	91.75
C226	Changhong	Fuji	Malus domestica	Unknown	Improved variety	This study	8256087496	96.8	9	94.42
C227	08--02	Fuji	Malus domestica	Unknown	Improved variety	This study	7248886004	96.52	8	94.34
C228	Guoguang	Ralls Janet	Malus domestica	USA	Improved variety	This study	10051129756	97.92	12	95
C229	Duanzhifushi	Fuji	Malus domestica	Unknown	Improved variety	This study	7038619886	96.84	8	93.29
C230	Zaoshengfushi	Fuji	Malus domestica	Unknown	Improved variety	This study	6959413980	96.59	8	93.81
C231	Qingfu13	Fuji	Malus domestica	Japan	Improved variety	This study	7600451338	97.7	6	92.34
C232	Shengfang2	Fuji	Malus domestica	Japan	Improved variety	This study	8527318586	95.54	9	94.36
C233	Wangshuohong	Fuji	Malus domestica	Unknown	Improved variety	This study	7658106540	97.12	9	94.44
C234	11--01	Fuji	Malus domestica	Unknown	Improved variety	This study	7965551566	97.15	9	94.41
C235	Wuxiujinshuai	Golden delicious	Malus domestica	Unknown	Improved variety	This study	7360921910	97.86	9	96.78
C236	Tianfu 2	Fuji	Malus domestica	Unknown	Improved variety	This study	7150627550	96.89	8	93.83
C237	Linyiduanfu	Fuji	Malus domestica	China	Improved variety	This study	7937434546	96.85	9	94.27
C238	Changfu 36	Fuji	Malus domestica	Unknown	Improved variety	This study	8244640476	95.93	10	94.66
C239	Sitake'aijinguan	Golden delicious	Malus domestica	Unknown	Improved variety	This study	15246388176	99.36	20	98.33
C240	Huangfushi	Fuji	Malus domestica	Unknown	Improved variety	This study	7829912134	96.74	9	94.58
C241	Fudaoduan	Fuji	Malus domestica	Unknown	Improved variety	This study	7244129526	96.45	8	94.07
C242	Meinong	Heirloom	Malus domestica	France	Improved variety	This study	9040590248	98.41	11	94.45
C243	Mensi	Unknown	Malus domestica	France	Improved variety	This study	7871265260	97.76	9	94.06
C244	Bianqiangzi 2	Starking delicious	Malus domestica	China	Improved variety	This study	7523704622	98.31	9	93.65
C245	Honglubi	Starking delicious	Malus domestica	USA	Improved variety	This study	8568012374	98.33	10	96.15
C246	Mijin	Unknown	Malus domestica	USA	Improved variety	This study	13748990415	98.84	18	97.26
C247	Fengfengfushi	Fuji	Malus domestica	Unknown	Improved variety	This study	8726376906	96.95	10	94.76
C248	Yabian3	Fuji	Malus domestica	Unknown	Improved variety	This study	8680787446	96.59	10	94.33
C249	09--02	Fuji	Malus domestica	Unknown	Improved variety	This study	9727819226	96.83	11	94.9
C250	Qingxiang	Golden delicious	Malus domestica	China	Improved variety	This study	7424646300	97.43	9	95.52
C251	Chuizhifushi	Fuji	Malus domestica	Unknown	Improved variety	This study	7181900080	96.2	9	93.81
C252	Baoman	Heirloom	Malus domestica	Belgium	Improved variety	This study	17085313568	99.18	23	95.54
C253	Jincui	Golden delicious	Malus domestica	Unknown	Improved variety	This study	9356126264	98.56	11	97.46
C254	Fushiguanjun	Fuji	Malus domestica	Unknown	Improved variety	This study	7711692226	97.18	9	94.05
C255	Tianhongyu	Heirloom	Malus domestica	China	Improved variety	This study	7125053074	97.12	8	92.68
C256	Zaofushi (Lizi)	Fuji	Malus domestica	Japan	Improved variety	This study	8793231306	98.2	11	96.43
C257	Senmalan（1）	Golden delicious	Malus domestica	Canada	Improved variety	This study	7718058880	98.27	10	95.42
C258	Bailuosimalin	Heirloom	Malus domestica	Russia	Improved variety	This study	7260956460	98.12	9	93.81
C259	？	Unknown	Malus domestica	Unknown	Improved variety	This study	8274832364	97.73	10	94.74
C260	1465	Ralls Janet	Malus domestica	China	Improved variety	This study	7544347328	97.62	9	93.75
C261	Jinguan	Golden delicious	Malus domestica	USA	Improved variety	This study	7472951534	96.39	9	97.35
C262	Guoshuai	Ralls Janet	Malus domestica	China	Improved variety	This study	7168958816	97.67	9	94.35
C263	Szampion	Golden delicious	Malus domestica	Poland	Improved variety	This study	14142604993	99.14	19	97.04
C264	Qiulimeng	Heirloom	Malus domestica	Russia	Improved variety	This study	6972258656	98.66	9	93.05
C265	Shuangyang1	Unknown	Malus domestica	China	Improved variety	This study	7790478606	97.98	10	94.36
C266	Qingsenduanzhi	Fuji	Malus domestica	Japan	Improved variety	This study	8039533506	98.71	10	94.43
C267	Kelapu	Heirloom	Malus domestica	Unknown	Improved variety	This study	7739556304	97.82	9	94.11
C268	Florina	Unknown	Malus domestica	Rumania	Improved variety	This study	13948312174	99.41	19	98.32
C269	Guanghui	Other wild	Malus spectabilis	USA	Wild	This study	7984217694	97.53	9	90.78
C270	Xingcheng 7-15	Other wild	Malus sieboldii	China	Wild	This study	7283738340	97.84	9	85.62
C271	Wanglin	Golden delicious	Malus domestica	Japan	Improved variety	This study	8876396172	97.95	10	94.62
C272	Jinfen	Golden delicious	Malus domestica	Unknown	Improved variety	This study	7169130190	95.43	9	94.88
C273	Huahong	Unknown	Malus domestica	China	Improved variety	This study	7412710156	97.58	9	95.6
C274	Rizhiwan	Unknown	Malus domestica	Japan	Improved variety	This study	7327897556	98.2	9	94.37
C275	Qiaonajin	Unknown	Malus domestica	USA	Improved variety	This study	7206278870	96.91	8	94.4
C276	Xinhua	Ralls Janet	Malus domestica	China	Improved variety	This study	15001084050	99.21	20	95.53
C277	Jinxing	Golden delicious	Malus domestica	Japan	Improved variety	This study	7268092064	97.63	9	95.37
C278	Jie 15	Starking delicious	Malus domestica	Czech Republic	Improved variety	This study	12948214996	99.21	17	95.37
C279	Yinggelan	Ralls Janet	Malus domestica	UK	Improved variety	This study	8087992526	98.52	10	94.17
C280	Lu'ao	Golden delicious	Malus domestica	Japan	Improved variety	This study	18196973839	99.13	24	98.34
C281	Kelisike	Malus sieversii	Malus seiversii	China	Wild	This study	8793260590	98.65	11	93.55
C282	Xinhongxing	Starking delicious	Malus domestica	USA	Improved variety	This study	7057414400	98.59	9	94.05
M1630	A35_S_Kazakhstan	Malus sieversii	Malus sieversii	Kazakhstan	Wild	SRS1462377	10205183035	97.1224	16.3322	92.2124
M1631	A36_S_Kazakhstan	Malus sieversii	Malus sieversii	Kazakhstan	Wild	SRS1462378	10418082243	96.9293	16.6729	93.7546
M1638	A43_S_Kazakhstan	Malus sieversii	Malus sieversii	Kazakhstan	Wild	SRS1462385	10516324395	96.8866	16.8301	93.3974
M1644	C80_S_xinjiang	Malus sieversii	Malus sieversii	China	Wild	SRS1462319	15929061530	98.3568	25.4926	95.0085
M1645	A51_St_Germany	Malus sylvestris	Malus sylvestris	Germany	Wild	SRS1462393	9559673527	97.0489	15.2991	93.0531
M1646	A52_St_Germany	Malus sylvestris	Malus sylvestris	Germany	Wild	SRS1462394	8435969996	96.7843	13.5008	85.5161
M1647	A53_St_Germany	Malus sylvestris	Malus sylvestris	Germany	Wild	SRS1462395	9963438879	96.9753	15.9453	93.7739
M1648	A54_St_Germany	Malus sylvestris	Malus sylvestris	Germany	Wild	SRS1462396	9935810575	97.5135	15.9011	93.897
M1650	A50_St_USA	Malus sylvestris	Malus sylvestris	USA	Wild	SRS1462392	10386206156	97.4277	16.6219	95.0544
M1651	A55_St_Yugoslavia	Malus sylvestris	Malus sylvestris	Yugoslavia	Wild	SRS1462397	10076395886	97.5905	16.1261	93.8895
M1652	A56_St_UK	Malus sylvestris	Malus sylvestris	UK	Wild	SRS1462398	11333872000	97.3695	18.1385	94.1336
M1665	Kirghisorum	Malus sieversii	Malus sieversii	Kyrgyzstan	Wild	SRS1462373	12378850362	95.7985	19.8109	93.1538
M250	Zhaaishandingzi	Other wild	Malus baccata	China	Wild	CRR271754	3903929972	97.3951	6.24777	79.1635
M252	Hongsanye	Other wild	Malus sieboldii	China	Wild	CRR271756	4143729370	98.1648	6.63154	83.216
M385	Heiyushandingzi	Other wild	Malus baccata	China	Wild	CRR271847	3753634348	97.9025	6.00724	80.5134
M389	Bianyehaitang	Other wild	Malus toringoides	China	Wild	CRR271849	4440967908	97.2664	7.10724	85.1675
M403	Sichuanbianye	Other wild	Malus toringoides	China	Wild	CRR271863	3473716115	98.3836	5.55927	81.0685
M419	Xiaojinbianye	Other wild	Malus toringoides	China	Wild	CRR271877	4532640930	97.2306	7.25395	82.7015
M421	Wushanbianye	Other wild	Malus toringoides	China	Wild	CRR271879	4886907477	97.4358	7.82091	83.5997
M422	Yajiangbianyehaitang	Other wild	Malus toringoides	China	Wild	CRR271880	3210295998	97.9995	5.1377	78.8139
M424	Zhaojueshandingzi	Other wild	Malus baccata	China	Wild	CRR271882	4082473991	97.2027	6.53351	79.0038
M549	Sanyehaitang	Other wild	Malus sieboldii	China	Wild	CRR271946	4600807528	98.1936	7.36304	84.316
							2670084373723	97.373	11.4171	94.0551
							Total base	Average	Average	Average

## Sheet: Table S2
Table S2. Classification of 292 apple accessions.
Wild	Malus sieversii	Malus sieversii	11	37
	Malus sylvestris	Malus sylvestris	7
	Other wild	Malus baccata	3
		Malus sieboldii	3
		Malus spectabilis	7
		Malus toringoides	6
Malus domestica	Heirloom	Heirloom	38	38
	Cultivar	Fuji	82	217
		Gala	21
		Golden delicious	27
		Jonathan	9
		Ralls janet	9
		Starking delicious	22
		Unknown	47

## Sheet: Table S3
Table S3. Statistical results of heredity and variation.
Sample ID	SNP number	Transition	Transversion	Ti/Tv	Heterozygosity	Homozygosity	Het-ratio	CDS-Insertion	CDS-Deletion	CDS-Homo	CDS-Het	CDS-Total	Genome-Insertion	Genome-Deletion	Genome-Homo	Genome-Het	Genome-Total	Genes with Non-synonymous SNP	Genes with InDel
C001	1429947	927696	502251	1.84	972865	457082	0.6803	3429	5948	2067	7310	9377	143755	224355	101104	267006	368110	27912	8211
C002	878945	578401	300544	1.92	521802	357143	0.5936	2461	4412	1807	5066	6873	89314	138897	84912	143299	228211	21138	5951
C003	701424	464970	236454	1.96	367248	334176	0.5235	2299	3644	1655	4288	5943	67177	103994	76436	94735	171171	19410	5256
C004	1077924	709789	368135	1.92	753931	323993	0.6994	2960	5257	1376	6841	8217	106014	167016	72508	200522	273030	24774	7171
C005	980515	645816	334699	1.92	827651	152864	0.844	2787	4853	854	6786	7640	103455	158391	39863	221983	261846	21355	6436
C006	1220979	805534	415445	1.93	884842	336137	0.7246	3445	6075	1458	8062	9520	128742	201686	74114	256314	330428	25262	7945
C007	1038669	685189	353480	1.93	639532	399137	0.6157	2815	4766	1835	5746	7581	103226	158330	91033	170523	261556	23530	6620
C008	1034899	681597	353302	1.92	843276	191623	0.8148	2929	5145	935	7139	8074	109211	168987	46154	232044	278198	22293	6800
C009	1266655	829346	437309	1.89	693252	573403	0.5473	3379	5769	2459	6689	9148	122855	191295	127175	186975	314150	26656	7832
C010	940714	618448	322266	1.91	536256	404458	0.57	2504	4359	1826	5037	6863	94384	144692	92833	146243	239076	22078	6018
C011	1232132	804615	427517	1.88	788568	443564	0.64	3137	5579	1980	6736	8716	120460	189596	98227	211829	310056	25560	7580
C012	1041884	686933	354951	1.93	362508	679376	0.3479	2918	4938	3234	4622	7856	105872	163698	157742	111828	269570	23476	6707
C013	901151	592728	308423	1.92	544523	356628	0.6042	2468	4398	1741	5125	6866	91496	142279	84661	149114	233775	21140	5960
C014	1180877	774029	406848	1.9	953986	226891	0.8078	3333	5836	1126	8043	9169	126080	195445	53977	267548	321525	24612	7704
C015	1513297	997787	515510	1.93	1242135	271162	0.8208	4071	7252	1130	10193	11323	153387	246936	57823	342500	400323	28604	9267
C016	1410833	922008	488825	1.88	879714	531119	0.6235	3700	6473	2233	7940	10173	138700	217839	113704	242835	356539	28433	8699
C017	580393	379685	200708	1.89	552583	27810	0.952	1666	2910	226	4350	4576	60437	91608	9813	142232	152045	15874	4128
C018	1245172	821034	424138	1.93	810114	435058	0.6506	3439	6069	1967	7541	9508	130399	203126	96693	236832	333525	25271	7903
C019	942363	619772	322591	1.92	270162	672201	0.2866	2542	4339	3221	3660	6881	94089	143621	156561	81149	237710	22333	6006
C020	1038683	685173	353510	1.93	361748	676935	0.3482	2964	4960	3136	4788	7924	105429	162890	157883	110436	268319	23441	6756
C021	992326	654112	338214	1.93	587063	405263	0.5916	2613	4683	1909	5387	7296	98245	153151	94449	156947	251396	22560	6293
C022	746157	491298	254859	1.92	525331	220826	0.704	2100	3649	1076	4673	5749	75322	116503	53185	138640	191825	18581	5077
C023	862230	567192	295038	1.92	611905	250325	0.7096	2455	4320	1256	5519	6775	86495	134214	59811	160898	220709	21391	5984
C024	793406	522080	271326	1.92	518003	275403	0.6528	2146	3789	1325	4610	5935	81076	125782	66057	140801	206858	18914	5197
C025	1277155	843522	433633	1.94	895526	381629	0.7011	3466	6013	1776	7703	9479	130973	203135	86188	247920	334108	25572	7918
C026	976685	642894	333791	1.92	638784	337901	0.654	2627	4567	1563	5631	7194	99991	154279	78521	175749	254270	22094	6235
C027	878754	579535	299219	1.93	523392	355362	0.5956	2519	4462	1745	5236	6981	88096	136914	84510	140500	225010	21243	5989
C028	1162648	768183	394465	1.94	801926	360722	0.6897	3308	5599	1780	7127	8907	121096	187265	84609	223752	308361	23671	7316
C029	1739725	1134455	605270	1.87	1112375	627350	0.6393	4387	7682	2647	9422	12069	168105	269051	132798	304358	437156	31150	10048
C030	911613	594455	317158	1.87	712215	199398	0.7812	2397	4189	1102	5484	6586	91863	142863	49656	185070	234726	21840	5955
C031	778527	511364	267163	1.91	521653	256874	0.67	2245	3908	1206	4947	6153	79277	122478	60462	141293	201755	19453	5402
C032	1040085	678876	361209	1.87	759600	280485	0.7303	2540	4586	1219	5907	7126	102652	159284	62011	199925	261936	23994	6301
C033	665922	438176	227746	1.92	467160	198762	0.7015	1865	3198	979	4084	5063	66076	101580	48055	119601	167656	17174	4531
C034	1555570	1013698	541872	1.87	1167068	388502	0.7502	3950	6993	1575	9368	10943	147563	236193	82943	300813	383756	30856	9499
C035	831897	545522	286375	1.9	497921	333976	0.5985	2194	3828	1659	4363	6022	84757	131422	79674	136505	216179	20368	5425
C036	603097	391655	211442	1.85	582586	20511	0.9659	1698	3014	172	4540	4712	64460	96946	7802	153604	161406	15966	4245
C037	1021439	672400	349039	1.92	641423	380016	0.6279	2746	4627	1779	5594	7373	103026	157348	87204	173170	260374	22694	6340
C039	1239658	818339	421319	1.94	861553	378105	0.6949	3438	6007	1706	7739	9445	128855	201761	84346	246270	330616	24982	7773
C040	1173341	774872	398469	1.94	782021	391320	0.6664	3359	5717	1752	7324	9076	124136	193217	88593	228760	317353	23618	7461
C041	732413	477420	254993	1.87	570033	162380	0.7782	2033	3433	898	4568	5466	76289	115755	40711	151333	192044	18298	4878
C042	1201366	793518	407848	1.94	793417	407949	0.6604	3321	5692	1897	7116	9013	125365	195284	92486	228163	320649	23858	7402
C043	1375671	909916	465755	1.95	1065273	310398	0.7743	3682	6505	1331	8856	10187	138133	219866	67590	290409	357999	26774	8410
C044	987738	650695	337043	1.93	782967	204771	0.7926	2790	4889	1104	6575	7679	104886	162584	51426	216044	267470	21533	6481
C045	933338	613295	320043	1.91	631777	301561	0.6769	2534	4465	1432	5567	6999	93133	144116	70054	167195	237249	21415	6137
C046	734429	483238	251191	1.92	480500	253929	0.6542	2192	3735	1452	4475	5927	75488	116444	63763	128169	191932	18427	5168
C047	1263802	835381	428421	1.94	844941	418861	0.6685	3460	5776	1795	7441	9236	129871	201344	90781	240434	331215	25014	7712
C048	913563	601771	311792	1.93	556902	356661	0.6095	2559	4617	1713	5463	7176	92461	144813	84989	152285	237274	21558	6157
C049	1240101	819927	420174	1.95	845402	394699	0.6817	3422	5782	2050	7154	9204	129247	199957	93629	235575	329204	24781	7607
C050	684493	446998	237495	1.88	461250	223243	0.6738	1874	3193	1047	4020	5067	71153	108087	53534	125706	179240	16621	4433
C051	982399	647487	334912	1.93	567080	415319	0.5772	2583	4559	1832	5310	7142	97930	151618	93401	156147	249548	22762	6276
C052	727891	477183	250708	1.9	558488	169403	0.7672	2076	3553	947	4682	5629	74415	115027	42529	146913	189442	18450	5023
C053	916472	604647	311825	1.93	571743	344729	0.6238	2604	4479	1600	5483	7083	92352	143810	80053	156109	236162	21770	6162
C054	1033128	678867	354261	1.91	708055	325073	0.6853	2731	4853	1392	6192	7584	102274	159419	72957	188736	261693	23922	6614
C055	1082816	714465	368351	1.93	722268	360548	0.667	2859	5047	1608	6298	7906	105698	165713	81717	189694	271411	24362	6832
C056	887334	583778	303556	1.92	537984	349350	0.6062	2546	4274	1708	5112	6820	90714	140427	82228	148913	231141	21214	5976
C057	856772	563584	293188	1.92	499650	357122	0.5831	2339	4136	1777	4698	6475	86113	133919	84825	135207	220032	20661	5684
C058	1290605	851861	438744	1.94	1010045	280560	0.7826	3431	6139	1223	8347	9570	129766	206307	62101	273972	336073	25912	7989
C059	1708575	1107001	601574	1.84	859962	848613	0.5033	4352	7616	3920	8048	11968	165775	262553	191494	236834	428328	31873	10152
C060	959729	627811	331918	1.89	598891	360838	0.624	2527	4332	1756	5103	6859	97000	148274	84427	160847	245274	21835	5997
C061	706595	464847	241748	1.92	595781	110814	0.8431	1947	3257	593	4611	5204	70077	106483	29357	147203	176560	17868	4593
C062	860526	566082	294444	1.92	512230	348296	0.5952	2471	4200	1650	5021	6671	86638	134028	81982	138684	220666	20932	5842
C063	769520	503418	266102	1.89	599080	170440	0.7785	2005	3416	887	4534	5421	78686	119351	42369	155668	198037	18302	4823
C064	970196	639256	330940	1.93	577397	392799	0.5951	2708	4652	1807	5553	7360	97638	151934	89783	159789	249572	22045	6303
C065	1256898	824550	432348	1.9	839060	417838	0.6675	3302	5876	1906	7272	9178	125271	195884	94481	226674	321155	26208	7760
C066	1339854	874377	465477	1.87	830407	509447	0.6197	3492	5935	2304	7123	9427	131474	207690	111501	227663	339164	27553	8211
C067	1663563	1090454	573109	1.9	1050009	613554	0.6311	4510	7927	2571	9866	12437	173469	275023	132893	315599	448492	29596	10095
C068	1004079	661199	342880	1.92	376925	627154	0.3753	2755	4758	2931	4582	7513	99628	154934	143791	110771	254562	23284	6511
C070	1017532	669597	347935	1.92	623056	394476	0.6123	2656	4652	1847	5461	7308	99799	152898	90009	162688	252697	23296	6429
C071	1734884	1121152	613732	1.82	1064260	670624	0.6134	4229	7309	3036	8502	11538	172580	274464	150310	296734	447044	31139	9815
C072	893751	588036	305715	1.92	536029	357722	0.5997	2449	4320	1683	5086	6769	90209	139012	83322	145899	229221	21217	5923
C073	1574322	1018453	555869	1.83	832871	741451	0.529	3820	6816	3470	7166	10636	154176	244681	168025	230832	398857	30310	9155
C074	889060	581692	307368	1.89	544954	344106	0.6129	2424	4188	1591	5021	6612	91860	141849	80665	153044	233709	21037	5803
C075	1140368	746538	393830	1.89	963886	176482	0.8452	3235	5521	929	7827	8756	120484	186442	43960	262966	306926	24201	7488
C076	907190	596448	310742	1.91	538046	369144	0.593	2552	4424	1794	5182	6976	92014	142770	87294	147490	234784	21386	6035
C077	1271670	839847	431823	1.94	849002	422668	0.6676	3462	6054	1799	7717	9516	132662	206920	94734	244848	339582	25396	7903
C078	1580625	1036079	544546	1.9	1103022	477603	0.6978	4324	7479	1940	9863	11803	166858	263421	101078	329201	430279	28551	9641
C079	1320698	868972	451726	1.92	930221	390477	0.7043	3600	6257	1798	8059	9857	138216	214662	86959	265919	352878	25791	8115
C081	729453	479877	249576	1.92	546815	182638	0.7496	2095	3530	916	4709	5625	72476	111904	45628	138752	184380	18486	4947
C082	855743	564409	291334	1.93	488693	367050	0.571	2526	4420	1788	5158	6946	85710	132277	86678	131309	217987	21392	6025
C083	1106778	729344	377434	1.93	705969	400809	0.6378	3065	5197	1866	6396	8262	113474	176359	90628	199205	289833	23793	7024
C084	1275913	842996	432917	1.94	854223	421690	0.6694	3492	6067	1799	7760	9559	133185	207362	94595	245952	340547	25387	7943
C085	898516	590442	308074	1.91	725304	173212	0.8072	2468	4494	920	6042	6962	90476	141081	44154	187403	231557	21827	6108
C086	1267660	837313	430347	1.94	856453	411207	0.6756	3530	6078	1754	7854	9608	133442	207241	90801	249882	340683	25342	7947
C087	882534	580214	302320	1.91	599836	282698	0.6796	2431	4119	1480	5070	6550	88759	135781	67947	156593	224540	20688	5730
C088	715827	471247	244580	1.92	514140	201687	0.7182	1980	3558	1037	4501	5538	72290	111915	49363	134842	184205	18006	4935
C089	877296	576485	300811	1.91	625084	252212	0.7125	2448	4271	1302	5417	6719	89521	137825	61786	165560	227346	20713	5819
C090	849810	560406	289404	1.93	502052	347758	0.5907	2305	4102	1640	4767	6407	85621	132947	81089	137479	218568	20649	5685
C091	1096288	723592	372696	1.94	802721	293567	0.7322	3113	5358	1357	7114	8471	115356	178052	67638	225770	293408	22975	7047
C092	837044	549423	287621	1.91	575425	261619	0.6874	2408	4212	1356	5264	6620	84712	130183	62824	152071	214895	20898	5782
C093	842694	555578	287116	1.93	547434	295260	0.6496	2347	3927	1408	4866	6274	84015	129501	69387	144129	213516	20120	5536
C094	926525	608993	317532	1.91	748567	177958	0.8079	2469	4390	791	6068	6859	90085	140605	42296	188394	230690	22888	6110
C095	786512	513774	272738	1.88	444190	342322	0.5647	2109	3638	1676	4071	5747	80105	123084	80364	122825	203189	19768	5180
C096	1585474	1044891	540583	1.93	1077431	508043	0.6795	4196	7095	2178	9113	11291	163566	256465	108511	311520	420031	28491	9266
C097	940001	616502	323499	1.9	628631	311370	0.6687	2497	4410	1531	5376	6907	97065	148858	73607	172316	245923	21349	6005
C098	896041	590372	305669	1.93	540829	355212	0.6035	2464	4402	1649	5217	6866	89024	137879	82345	144558	226903	21292	6018
C099	768715	505738	262977	1.92	550309	218406	0.7158	2189	3889	1118	4960	6078	77639	119585	52833	144391	197224	19520	5329
C100	736186	483393	252793	1.91	543970	192216	0.7389	2105	3664	1051	4718	5769	75424	115907	48607	142724	191331	18579	5085
C101	849025	560561	288464	1.94	503072	345953	0.5925	2309	3952	1639	4622	6261	85080	131212	80388	135904	216292	20712	5599
C102	1153540	761528	392012	1.94	827775	325765	0.7175	3155	5481	1605	7031	8636	120690	185449	76702	229437	306139	23482	7150
C103	1747253	1147604	599649	1.91	1146034	601219	0.6559	4632	8325	2456	10501	12957	177306	287712	127540	337478	465018	30001	10457
C104	1095357	722002	373355	1.93	744675	350682	0.6798	3043	5375	1609	6809	8418	115376	178851	81108	213119	294227	23072	7045
C105	1263516	834435	429081	1.94	871753	391763	0.6899	3466	6009	1876	7599	9475	130683	203027	88343	245367	333710	24980	7868
C106	1260335	834418	425917	1.95	861988	398347	0.6839	3465	5983	1799	7649	9448	130806	203643	89486	244963	334449	25149	7851
C107	913925	602631	311294	1.93	557238	356687	0.6097	2591	4578	1789	5380	7169	92372	144207	84891	151688	236579	21508	6133
C108	949815	621759	328056	1.89	579827	369988	0.6104	2525	4337	1815	5047	6862	97680	150231	86413	161498	247911	22114	6121
C109	953974	628112	325862	1.92	579763	374211	0.6077	2602	4450	1825	5227	7052	94157	144669	86649	152177	238826	22352	6136
C110	727506	479593	247913	1.93	451428	276078	0.6205	2107	3620	1376	4351	5727	72782	112384	65744	119422	185166	18581	5026
C111	941583	620912	320671	1.93	584564	357019	0.6208	2619	4662	1760	5521	7281	95100	148368	84662	158806	243468	21765	6258
C112	1203116	791664	411452	1.92	1086461	116655	0.903	3342	5899	715	8526	9241	125070	196765	31200	290635	321835	24746	7687
C113	938995	618247	320748	1.92	579380	359615	0.617	2570	4442	1704	5308	7012	94900	147101	83437	158564	242001	21912	6169
C114	933725	614408	319317	1.92	582830	350895	0.6241	2542	4374	1678	5238	6916	92490	142869	82178	153181	235359	22243	6079
C116	891046	587021	304025	1.93	502212	388834	0.5636	2505	4233	1849	4889	6738	89138	137321	90105	136354	226459	21461	5939
C117	907512	597110	310402	1.92	550856	356656	0.6069	2597	4500	1777	5320	7097	92737	143738	85029	151446	236475	21452	6075
C118	1202081	794077	408004	1.94	797469	404612	0.6634	3421	5709	1858	7272	9130	125604	194305	93082	226827	319909	24422	7531
C119	855550	560283	295267	1.89	512346	343204	0.5988	2274	3965	1629	4610	6239	86630	133999	80078	140551	220629	20614	5520
C121	848987	558655	290332	1.92	501901	347086	0.5911	2286	4051	1640	4697	6337	84863	131334	80394	135803	216197	20756	5665
C122	673466	442372	231094	1.91	497892	175574	0.7392	1950	3358	958	4350	5308	67701	104512	43913	128300	172213	18017	4756
C123	721001	473480	247521	1.91	537318	183683	0.7452	1961	3428	1035	4354	5389	73134	112599	46781	138952	185733	17868	4818
C126	882872	582051	300821	1.93	539112	343760	0.6106	2495	4281	1630	5146	6776	89386	138013	79958	147441	227399	21339	5948
C127	791277	520416	270861	1.92	638491	152786	0.8069	2248	3895	776	5367	6143	80152	123175	38388	164939	203327	19813	5359
C128	727337	477986	249351	1.91	550889	176448	0.7574	2060	3569	928	4701	5629	74542	114355	43769	145128	188897	17736	4934
C129	657881	432798	225083	1.92	526801	131080	0.8007	1935	3197	680	4452	5132	66829	103452	34540	135741	170281	16723	4548
C130	1086056	715918	370138	1.93	628148	457908	0.5783	2856	5035	2022	5869	7891	107828	167561	102287	173102	275389	23653	6775
C131	933263	614681	318582	1.92	611212	322051	0.6549	2526	4395	1487	5434	6921	94246	145882	75253	164875	240128	21555	6042
C132	869900	572597	297303	1.92	591785	278115	0.6802	2499	4255	1314	5440	6754	88230	135797	65884	158143	224027	20945	5892
C133	1190571	787034	403537	1.95	838433	352138	0.7042	3181	5684	1634	7231	8865	122273	190070	79488	232855	312343	24546	7441
C134	1055142	696831	358311	1.94	640453	414689	0.6069	2842	4911	1919	5834	7753	106042	165233	94531	176744	271275	23021	6690
C136	818293	538362	279931	1.92	585624	232669	0.7156	2250	3859	1165	4944	6109	81808	125294	56291	150811	207102	19809	5365
C137	726809	477935	248874	1.92	541952	184857	0.7456	2085	3626	1015	4696	5711	74089	114595	47283	141401	188684	18170	5057
C139	1465333	966206	499127	1.93	1212771	252562	0.8276	3838	6919	1111	9646	10757	149284	236313	55274	330323	385597	27431	8825
C140	1080667	710778	369889	1.92	681603	399064	0.6307	2887	4994	1798	6083	7881	109167	168231	90009	187389	277398	23278	6731
C141	919557	605462	314095	1.92	603123	316434	0.6558	2522	4329	1527	5324	6851	92626	141879	74130	160375	234505	21286	5971
C142	1054607	694740	359867	1.93	606132	448475	0.5747	2752	4861	1969	5644	7613	104361	161634	102231	163764	265995	23365	6620
C143	1146969	756192	390777	1.93	697007	449962	0.6076	3323	5625	2042	6906	8948	122262	189298	103651	207909	311560	23768	7343
C144	1004119	661117	343002	1.92	628454	375665	0.6258	2790	4703	1725	5768	7493	100726	155302	86149	169879	256028	22659	6454
C145	869466	571885	297581	1.92	660946	208520	0.7601	2290	4122	1031	5381	6412	87051	133551	50117	170485	220602	20585	5612
C146	1099163	724477	374686	1.93	768688	330475	0.6993	2807	4843	1460	6190	7650	107920	168545	73950	202515	276465	24029	6690
C147	1024558	674448	350110	1.92	594019	430539	0.5797	2649	4778	2070	5357	7427	102354	158408	99921	160841	260762	22923	6450
C148	1019438	669827	349611	1.91	645903	373535	0.6335	2753	4589	1734	5608	7342	103090	158117	85449	175758	261207	22532	6329
C149	1299392	849073	450319	1.88	835167	464225	0.6427	3331	5731	2038	7024	9062	128020	200713	102931	225802	328733	26899	7984
C150	950092	626125	323967	1.93	573294	376798	0.6034	2572	4488	1790	5270	7060	94401	146345	87187	153559	240746	22038	6177
C151	1074044	707209	366835	1.92	668303	405741	0.6222	2933	4916	1886	5963	7849	108875	168157	93732	183300	277032	23310	6718
C152	995029	654641	340388	1.92	632337	362692	0.6354	2710	4660	1837	5533	7370	100707	156101	85061	171747	256808	22740	6394
C154	1669158	1088817	580341	1.87	1057470	611688	0.6335	4229	7251	2606	8874	11480	164964	262053	132897	294120	427017	30605	9711
C155	1601198	1044821	556377	1.87	979508	621690	0.6117	4107	7061	2735	8433	11168	159078	252316	136037	275357	411394	20795	5452
C156	837960	554477	283483	1.95	491926	346034	0.587	2303	4131	1620	4814	6434	83131	129758	80445	132444	212889	20681	5685
C157	931709	614008	317701	1.93	588558	343151	0.6316	2521	4341	1586	5276	6862	95018	147043	79950	162111	242061	21565	5983
C158	974813	640225	334588	1.91	633810	341003	0.6501	2705	4650	1588	5767	7355	101539	157619	79657	179501	259158	21999	6346
C159	781092	509158	271934	1.87	534757	246335	0.6846	2075	3561	1333	4303	5636	79110	120532	59132	140510	199642	19273	5019
C160	951656	625984	325672	1.92	609782	341874	0.6407	2584	4415	1588	5411	6999	97341	150781	79576	168546	248122	21690	6067
C161	787234	516634	270600	1.9	742300	44934	0.9429	2222	3823	291	5754	6045	79128	121660	13710	187078	200788	20007	5387
C162	640999	422666	218333	1.93	293782	347217	0.4583	2667	3000	1849	3818	5667	64832	94230	79358	79704	159062	17404	5140
C163	869358	573538	295820	1.93	521561	347797	0.5999	2353	4110	1640	4823	6463	87953	136698	81365	143286	224651	20784	5723
C164	904211	595435	308776	1.92	522134	382077	0.5774	2478	4333	1791	5020	6811	91004	141317	88643	143678	232321	21090	5877
C165	966000	632243	333757	1.89	626074	339926	0.6481	2576	4366	1562	5380	6942	97710	149520	78409	168821	247230	22275	6071
C166	945412	622559	322853	1.92	602522	342890	0.6373	2579	4476	1622	5433	7055	96935	150422	79862	167495	247357	21669	6150
C167	878885	578567	300318	1.92	533596	345289	0.6071	2380	4106	1601	4885	6486	87898	137023	80338	144583	224921	21035	5732
C168	822350	541056	281294	1.92	664873	157477	0.8085	2368	3999	818	5549	6367	85590	131273	39152	177711	216863	19168	5480
C169	1569889	1024192	545697	1.87	997699	572190	0.6355	3979	7026	2498	8507	11005	155474	246608	126044	276038	402082	29620	9221
C170	978596	645414	333182	1.93	612079	366517	0.6254	2643	4576	1686	5533	7219	99086	153641	83333	169394	252727	21848	6197
C171	966100	637026	329074	1.93	624423	341677	0.6463	2645	4583	1567	5661	7228	98948	153614	79691	172871	252562	21961	6307
C172	851242	560838	290404	1.93	504667	346575	0.5928	2243	3900	1591	4552	6143	86008	132707	80940	137775	218715	20465	5472
C173	838882	553018	285864	1.93	629615	209267	0.7505	2313	3965	978	5300	6278	84666	129683	50173	164176	214349	19856	5559
C174	729188	478526	250662	1.9	724704	4484	0.9938	2192	3802	105	5889	5994	79798	120990	5145	195643	200788	17726	5190
C175	894378	589208	305170	1.93	549640	344738	0.6145	2453	4234	1617	5070	6687	91192	141118	80592	151718	232310	21174	5890
C176	915071	603522	311549	1.93	570375	344696	0.6233	2545	4383	1630	5298	6928	92149	143481	80140	155490	235630	21510	6077
C177	1015276	669270	346006	1.93	676015	339261	0.6658	2767	4825	1513	6079	7592	104830	162773	78920	188683	267603	22511	6522
C178	1018091	670879	347212	1.93	821323	196768	0.8067	2820	4868	933	6755	7688	108206	165363	46829	226740	273569	21660	6487
C179	894213	587832	306381	1.91	546834	347379	0.6115	2468	4200	1704	4964	6668	90630	140805	81652	149783	231435	21110	5852
C180	986108	651186	334922	1.94	829973	156135	0.8416	2770	4647	773	6644	7417	102259	156910	39997	219172	259169	20853	6214
C181	718024	471761	246263	1.91	550840	167184	0.7671	1989	3403	902	4490	5392	72345	111017	41464	141898	183362	18048	4787
C182	1073753	708905	364848	1.94	708220	365533	0.6595	3146	5361	1630	6877	8507	115409	179524	83615	211318	294933	22581	7048
C183	961233	632632	328601	1.92	588192	373041	0.6119	2568	4537	1818	5287	7105	96862	149823	86674	160011	246685	22394	6235
C184	934761	616306	318455	1.93	592075	342686	0.6333	2572	4468	1585	5455	7040	95168	148156	80070	163254	243324	21719	6173
C185	920582	603052	317530	1.89	579945	340637	0.6299	2509	4238	1621	5126	6747	94884	146069	79428	161525	240953	21366	5894
C186	580410	379890	200520	1.89	551659	28751	0.9504	1740	2984	222	4502	4724	60810	92151	10178	142783	152961	15838	4256
C187	776180	507186	268994	1.88	437702	338478	0.5639	2075	3459	1666	3868	5534	79091	121364	79767	120688	200455	19332	5002
C188	921263	603510	317753	1.89	580991	340272	0.6306	2411	4134	1583	4962	6545	95544	146793	79179	163158	242337	21200	5772
C189	939946	618909	321037	1.92	597591	342355	0.6357	2596	4410	1594	5412	7006	95618	148809	79659	164768	244427	21648	6092
C190	901351	594031	307320	1.93	556497	344854	0.6174	2472	4295	1610	5157	6767	91665	142277	80546	153396	233942	21428	5910
C191	906243	597000	309243	1.93	561524	344719	0.6196	2424	4222	1650	4996	6646	92404	143328	80338	155394	235732	21101	5854
C192	964036	634740	329296	1.92	622093	341943	0.6453	2608	4511	1595	5524	7119	99062	153533	79779	172816	252595	21723	6169
C193	903315	592755	310560	1.9	560545	342770	0.6205	2477	4299	1576	5200	6776	92382	142488	80045	154825	234870	21495	5959
C194	919100	605906	313194	1.93	574679	344421	0.6252	2439	4256	1612	5083	6695	93694	145666	80381	158979	239360	21265	5887
C195	928326	611933	316393	1.93	583357	344969	0.6283	2466	4360	1606	5220	6826	94608	147575	80131	162052	242183	21446	6032
C196	819207	539290	279917	1.92	514822	304385	0.6284	2186	3778	1439	4525	5964	83777	128879	72112	140544	212656	19298	5217
C197	965771	636503	329268	1.93	615797	349974	0.6376	2569	4494	1682	5381	7063	96987	150536	80458	167065	247523	22300	6223
C198	915023	603080	311943	1.93	570889	344134	0.6239	2464	4275	1621	5118	6739	93626	145008	80391	158243	238634	21277	5940
C199	865627	570194	295433	1.93	518628	346999	0.5991	2405	4150	1648	4907	6555	87819	136644	81197	143266	224463	20827	5770
C200	941343	619947	321396	1.92	598502	342841	0.6357	2527	4406	1608	5325	6933	95781	148824	79617	164988	244605	21519	6060
C201	910269	599870	310399	1.93	565602	344667	0.6213	2431	4203	1582	5052	6634	91656	143138	79929	154865	234794	21176	5848
C202	961543	633430	328113	1.93	619532	342011	0.6443	2597	4511	1569	5539	7108	98113	152770	79532	171351	250883	21811	6185
C203	790501	516987	273514	1.89	449578	340923	0.5687	1994	3438	1646	3786	5432	80393	123785	79919	124259	204178	19165	4941
C204	941914	620717	321197	1.93	601234	340680	0.6383	2623	4434	1550	5507	7057	95268	146634	79308	162594	241902	21909	6129
C205	999050	655488	343562	1.9	660460	338590	0.661	2742	4710	1586	5866	7452	104422	161779	78660	187541	266201	22174	6470
C206	876644	578913	297731	1.94	532007	344637	0.6068	2391	4180	1599	4972	6571	87645	135715	80482	142878	223360	20260	5444
C207	1078899	711339	367560	1.93	718272	360627	0.6657	2936	5182	1752	6366	8118	108776	169337	83736	194377	278113	23321	6896
C208	926532	606757	319775	1.89	586251	340281	0.6327	2481	4268	1625	5124	6749	95831	148042	79719	164154	243873	21317	5906
C209	915740	604092	311648	1.93	571230	344510	0.6237	2588	4375	1608	5355	6963	92896	143780	80433	156243	236676	21474	6052
C210	911562	600292	311270	1.92	567639	343923	0.6227	2453	4270	1581	5142	6723	91934	142876	80177	154633	234810	21314	5915
C211	983994	648702	335292	1.93	631262	352732	0.6415	2740	4836	1754	5822	7576	101654	158354	84156	175852	260008	22017	6470
C212	1175416	775414	400002	1.93	824770	350646	0.7016	3274	5619	1586	7307	8893	123431	190236	79801	233866	313667	24246	7415
C213	907064	597994	309070	1.93	540851	366213	0.5962	2389	4308	1624	5073	6697	91129	141548	84319	148358	232677	20928	5836
C214	895621	591093	304528	1.94	549214	346407	0.6132	2509	4209	1619	5099	6718	90556	141051	81014	150593	231607	21837	6248
C216	931599	613806	317793	1.93	588610	342989	0.6318	2546	4442	1572	5416	6988	94127	147235	79873	161489	241362	21729	6135
C217	911617	600886	310731	1.93	567339	344278	0.6223	2488	4177	1617	5048	6665	92823	143240	80295	155768	236063	21215	5887
C218	922756	604464	318292	1.89	582158	340598	0.6308	2444	4192	1622	5014	6636	95799	147342	79549	163592	243141	21122	5811
C219	859156	568070	291086	1.95	514156	345000	0.5984	2440	4166	1585	5021	6606	85228	132871	80202	137897	218099	21098	5847
C220	922760	604032	318728	1.89	582052	340708	0.6307	2421	4164	1579	5006	6585	95900	147950	79560	164290	243850	21181	5825
C221	949229	625994	323235	1.93	606561	342668	0.639	2601	4568	1585	5584	7169	96834	150462	79790	167506	247296	21792	6213
C222	770605	509436	261169	1.95	472995	297610	0.6137	2211	3995	1540	4666	6206	76628	118555	71634	123549	195183	19623	5436
C223	926754	611126	315628	1.93	582945	343809	0.629	2548	4459	1596	5411	7007	94521	146711	80134	161098	241232	21538	6095
C224	827805	551458	276347	1.99	529678	298127	0.6398	2544	4483	1434	5593	7027	75748	120793	68722	127819	196541	22205	6120
C226	919751	606023	313728	1.93	575158	344593	0.6253	2474	4277	1600	5151	6751	92879	144678	79817	157740	237557	21388	5953
C227	899451	592023	307428	1.92	556095	343356	0.6182	2440	4252	1606	5086	6692	90589	140514	79852	151251	231103	21292	5873
C228	1016370	667548	348822	1.91	643260	373110	0.6328	2704	4628	1656	5676	7332	103897	159660	85044	178513	263557	22069	6319
C229	833830	549946	283884	1.93	486835	346995	0.5838	2297	3865	1642	4520	6162	83797	130677	81227	133247	214474	20346	5507
C230	885787	583628	302159	1.93	539963	345824	0.6095	2398	4216	1596	5018	6614	89943	140318	80500	149761	230261	21022	5830
C231	758242	495599	262643	1.88	422557	335685	0.5572	2001	3384	1580	3805	5385	77077	117668	78814	115931	194745	19034	4861
C232	913484	602921	310563	1.94	569176	344308	0.623	2487	4435	1599	5323	6922	91594	142612	80257	153949	234206	21559	6072
C233	929841	612611	317230	1.93	586118	343723	0.6303	2471	4311	1586	5196	6782	94774	147086	80116	161744	241860	21463	5955
C234	921303	607335	313968	1.93	579833	341470	0.6293	2498	4311	1593	5216	6809	93838	145513	79922	159429	239351	21474	5946
C235	539917	353437	186480	1.89	500532	39385	0.927	1605	2772	291	4086	4377	56451	85940	12688	129703	142391	15053	3968
C236	858549	566060	292489	1.93	512609	345940	0.597	2288	4004	1663	4629	6292	86304	134574	80959	139919	220878	20661	5588
C237	923944	610065	313879	1.94	556682	367262	0.6025	2516	4263	1696	5083	6779	92100	142640	85241	149499	234740	21394	5947
C238	966674	636253	330421	1.92	627661	339013	0.6492	2634	4494	1568	5560	7128	99116	153179	78653	173642	252295	22006	6208
C239	726609	477151	249458	1.91	720779	5830	0.9919	2196	3777	111	5862	5973	79373	120487	5423	194437	199860	17721	5209
C240	940986	619844	321142	1.93	598259	342727	0.6357	2551	4401	1612	5340	6952	96115	148957	79897	165175	245072	21633	6105
C241	896983	590877	306106	1.93	551431	345552	0.6147	2410	4190	1626	4974	6600	90640	141330	80483	151487	231970	21082	5823
C242	1091150	719555	371595	1.93	661676	429474	0.6064	2906	5117	2059	5964	8023	110611	170796	99543	181864	281407	23567	6835
C243	953013	628268	324745	1.93	584958	368055	0.6137	2526	4357	1625	5258	6883	95081	146022	84298	156805	241103	21932	5966
C244	904301	595596	308705	1.92	547574	356727	0.6055	2475	4370	1757	5088	6845	92468	144143	85019	151592	236611	21043	5922
C245	820012	539589	280423	1.92	650048	169964	0.7927	2188	3813	888	5113	6001	82943	128190	42677	168456	211133	19231	5184
C246	954713	628958	325755	1.93	816314	138399	0.855	2566	4546	687	6425	7112	99387	151708	34428	216667	251095	20699	6106
C247	964749	635915	328834	1.93	621553	343196	0.6442	2645	4586	1582	5649	7231	98202	153344	79733	171813	251546	21991	6273
C248	913773	602649	311124	1.93	569250	344523	0.6229	2586	4364	1645	5305	6950	93147	144770	80681	157236	237917	21387	6067
C249	992003	654061	337942	1.93	651296	340707	0.6565	2748	4700	1606	5842	7448	101736	158962	79302	181396	260698	22252	6403
C250	741050	486611	254439	1.91	532571	208479	0.7186	2050	3669	1038	4681	5719	75892	117301	52077	141116	193193	18309	5022
C251	876506	576746	299760	1.92	530026	346480	0.6047	2355	4077	1641	4791	6432	89509	139341	81083	147767	228850	20604	5694
C252	1297872	858071	439801	1.95	903616	394256	0.6962	3579	6174	1629	8124	9753	133787	210369	84198	259958	344156	25541	8023
C253	835221	549088	286133	1.91	795648	39573	0.9526	2288	3991	272	6007	6279	85085	130752	12522	203315	215837	20385	5569
C254	894068	589385	304683	1.93	547586	346482	0.6124	2451	4194	1635	5010	6645	90315	140434	80517	150232	230749	20988	5866
C255	1348576	880920	467656	1.88	840878	507698	0.6235	3392	5885	2260	7017	9277	131644	208277	110794	229127	339921	27470	8063
C256	848954	558739	290215	1.92	683648	165306	0.8052	2279	3986	855	5410	6265	86690	132875	41506	178059	219565	19504	5418
C257	821393	540315	281078	1.92	611192	210201	0.744	2259	3925	1015	5169	6184	83521	128165	50236	161450	211686	19829	5482
C258	1012732	668278	344454	1.94	593558	419174	0.586	2654	4651	2016	5289	7305	99987	154371	96935	157423	254358	23079	6386
C259	968148	637192	330956	1.92	626481	341667	0.647	2707	4715	1584	5838	7422	98186	152546	78412	172320	250732	22055	6354
C260	923615	605221	318394	1.9	519166	404449	0.5621	2387	4185	1838	4734	6572	94935	145470	93948	146457	240405	20889	5768
C261	557871	365647	192224	1.9	527340	30531	0.9452	1654	2924	224	4354	4578	57390	87280	10500	134170	144670	15707	4087
C262	893630	588476	305154	1.92	544162	349468	0.6089	2345	4158	1640	4863	6503	89190	138797	80989	146998	227987	20647	5662
C263	1015379	669751	345628	1.93	869682	145697	0.8565	2845	4827	824	6848	7672	106324	162021	38218	230127	268345	21835	6532
C264	1101095	720338	380757	1.89	632324	468771	0.5742	2761	4706	2085	5382	7467	110218	170027	105244	175001	280245	26602	8443
C265	1021849	673811	348038	1.93	663874	357975	0.6496	2711	4776	1664	5823	7487	100938	156258	81599	175597	257196	23276	6530
C266	935331	612990	322341	1.9	593940	341391	0.635	2541	4254	1619	5176	6795	96966	149923	79449	167440	246889	21340	5975
C267	1020002	671400	348602	1.92	618467	401535	0.6063	2762	4733	1814	5681	7495	101632	157354	90746	168240	258986	22730	6432
C268	723626	474818	248808	1.9	718949	4677	0.9935	2199	3788	117	5870	5987	79225	119716	5144	193797	198941	17656	5187
C269	1779733	1152318	627415	1.83	1028405	751328	0.5778	4230	7398	3453	8175	11628	178662	283644	167451	294855	462306	31372	9879
C270	2078133	1339917	738216	1.81	1026935	1051198	0.4941	5277	9555	4408	10424	14832	198971	326511	230661	294821	525482	34146	12189
C271	953203	625224	327979	1.9	612658	340545	0.6427	2544	4326	1592	5278	6870	99108	152660	79398	172370	251768	21484	6004
C272	693009	455187	237822	1.91	499745	193264	0.7211	1942	3601	1047	4496	5543	72175	111653	47875	135953	183828	17573	4895
C273	686516	451622	234894	1.92	490068	196448	0.7138	1887	3280	967	4200	5167	69632	106940	47573	128999	176572	17094	4600
C274	908965	596466	312499	1.9	580146	328819	0.6382	2571	4402	1568	5405	6973	93636	144450	78585	159501	238086	21751	6063
C275	754243	496551	257692	1.92	478037	276206	0.6337	2098	3591	1328	4361	5689	76804	118470	66121	129153	195274	18629	5008
C276	1506529	987848	518681	1.9	1079387	427142	0.7164	4096	7021	1792	9325	11117	157150	246473	92165	311458	403623	27956	9192
C277	738310	485078	253232	1.91	546479	191831	0.7401	2076	3683	1059	4700	5759	76050	117201	48782	144469	193251	18417	5063
C278	1087687	717905	369782	1.94	737803	349884	0.6783	3108	5434	1688	6854	8542	114587	179327	82818	211096	293914	22992	7084
C279	987934	647386	340548	1.9	589474	398460	0.5966	2577	4389	1877	5089	6966	100097	153898	91595	162400	253995	21741	6095
C280	1053216	693345	359871	1.92	1040886	12330	0.9882	2953	5258	132	8079	8211	110592	172187	6831	275948	282779	22933	6941
C281	1130711	742704	388007	1.91	611143	519568	0.5404	2958	5093	2452	5599	8051	114548	177374	117920	174002	291922	24108	6883
C282	889032	581528	307504	1.89	537799	351233	0.6049	2340	4140	1788	4692	6480	91502	140466	83785	148183	231968	20741	5638
M1630	1008150	659668	348482	1.89	356255	651895	0.3533	2912	4566	3073	4405	7478	105015	157122	153778	108359	262137	22741	6515
M1631	1120365	736685	383680	1.92	449550	670815	0.4012	3344	5152	3138	5358	8496	116201	176055	155580	136676	292256	24030	7188
M1638	1096097	719003	377094	1.9	456773	639324	0.4167	3147	5077	2952	5272	8224	112872	171729	147422	137179	284601	23970	6983
M1644	1150998	758662	392336	1.93	459882	691116	0.3995	3102	5310	3199	5213	8412	116340	180538	158839	138039	296878	24426	7145
M1645	1120299	732859	387440	1.89	502784	617515	0.4487	2982	4856	2818	5020	7838	110577	164470	135724	139323	275047	24548	6852
M1646	720801	468267	252534	1.85	219634	501167	0.3047	1708	2721	2299	2130	4429	68661	99463	110353	57771	168124	19409	4331
M1647	1154516	755969	398547	1.89	539418	615098	0.4672	3210	5336	2826	5720	8546	115193	170897	135644	150446	286090	25207	7287
M1648	1173913	769295	404618	1.9	549956	623957	0.4684	3151	5290	2799	5642	8441	116848	173728	136365	154211	290576	25154	7243
M1650	1174775	769883	404892	1.9	761983	412792	0.6486	3070	4984	1909	6145	8054	117025	176237	89823	203439	293262	24948	7011
M1651	1238296	811874	426422	1.9	635989	602307	0.5136	3256	5091	2694	5653	8347	120257	178225	130185	168297	298482	26110	7295
M1652	1132239	739694	392545	1.88	703019	429220	0.6209	2889	4747	1924	5712	7636	111874	167947	91593	188228	279821	24659	6794
M1665	1125480	741696	383784	1.93	464748	660732	0.4129	3167	5323	3053	5437	8490	113055	174817	151122	136750	287872	24123	7101
M250	1509030	971675	537355	1.8	338147	1170883	0.224	3965	6820	5590	5195	10785	150248	234927	276213	108962	385175	30950	9486
M252	1727003	1115460	611543	1.82	720010	1006993	0.4169	4782	8488	4505	8765	13270	157467	255669	221140	191996	413136	33187	11136
M385	1546909	997315	549594	1.81	433052	1113857	0.2799	4130	7034	5279	5885	11164	150221	236037	258353	127905	386258	31252	9689
M389	1936847	1241166	695681	1.78	1063080	873767	0.5488	5319	8599	3530	10388	13918	187488	272027	185519	273996	459515	34002	11867
M403	1578509	1023818	554691	1.84	840142	738367	0.5322	5379	8789	3329	10839	14168	139660	199238	149217	189681	338898	34236	11832
M419	1850830	1199195	651635	1.84	900539	950291	0.4865	5845	9661	4274	11232	15506	179517	256198	207422	228293	435715	34531	12689
M421	1771609	1144220	627389	1.82	921828	849781	0.5203	5285	8815	3631	10469	14100	166987	240544	178459	229072	407531	33850	11827
M422	1445218	940142	505076	1.86	702503	742715	0.486	4914	8163	3513	9564	13077	126338	179485	148612	157211	305823	33615	11219
M424	1430899	927353	503546	1.84	245398	1185501	0.1714	4249	6750	5995	5004	10999	138293	211433	271512	78214	349726	30891	9382
M549	1817169	1175571	641598	1.83	842338	974831	0.4635	5101	9150	4379	9872	14251	162139	267872	210057	219954	430011	33655	11682

## Sheet: Table S4
Table S4. Scheduled MRM transitions for widely targeted metabolite analysis in apple flesh.
Metabolite ID	Ret. Time	Putative metabolite name	Coresponding Metabolite in Literature	Metabolite Class	Mol formula	ES(+) Theor m/z	ES(+) Found m/z	ES(-) Theor m/z	ES(-) Found m/z	m/z error (ppm)	MS/MS ES(+) fragments	MS/MS ES(+) CE (eV)	MS/MS ES(-) fragments	MS/MS ES(-) CE (eV)	References	Identification Method	Identification level (A-D)	International identifier*	C001	C002	C003	C004	C005	C006	C007	C008	C009	C010	C011	C012	C013	C014	C016	C017	C018	C019	C020	C021	C022	C023	C024	C025	C026	C027	C028	C029	C030	C031	C032
R0004	1.92	unknown	unknown	unknown	-	-	166	-	-	-	120.0135;102.9242;124.9657;83.813	70	-	-	-	-	D	-	1.63169e+06	1.70682e+06	228645	1.14462e+07	1.23691e+06	1.05133e+06	1.16808e+06	1.38796e+06	1.4906e+06	1.27928e+07	508737	3.56004e+06	9.46949e+06	785344	818171	453261	443039	2.98471e+06	9.25152e+06	2.18179e+06	771204	426454	2.22182e+06	868786	375566	1.1634e+06	1.52667e+06	314798	322772	1.53754e+06	3.9176e+06
R0006	0.62	unknown	unknown	unknown	-	-	200	-	-	-	98.8059;158.9895;114.9279;117.9003	70	-	-	-	-	D	-	270823	183512	125549	307427	202859	410172	168536	66429.5	506637	128049	397890	738645	184441	414841	445761	176550	368411	954645	637744	169372	113332	251365	40806.2	300201	111864	139990	379772	1.09407e+06	358528	149567	319544
R0008	4.24	unknown	unknown	unknown	-	-	397	-	-	-	113.9965;209.412;388.071;228.4188	10	-	-	-	-	D	-	1.23908e+06	1.45628e+06	1.2773e+06	1.30081e+06	758658	1.23342e+06	987934	1.08554e+06	704018	1.37959e+06	1.28497e+06	1.27293e+06	1.30702e+06	1.41335e+06	809069	1.30979e+06	1.45993e+06	1.02755e+06	877505	1.06701e+06	785547	937170	1.08052e+06	1.20029e+06	1.36666e+06	1.00157e+06	989199	941854	1.04252e+06	1.07955e+06	1.51536e+06
R0009	4.24	unknown	unknown	unknown	-	-	397	-	-	-	387.9315;114.0182;322.3157;379.1036	50	-	-	-	-	D	-	9.93815e+06	1.14518e+07	1.00347e+07	1.05399e+07	7.58077e+06	9.38167e+06	8.38238e+06	9.98314e+06	7.03774e+06	9.66093e+06	1.03772e+07	1.02373e+07	1.04182e+07	9.55012e+06	8.09014e+06	1.00549e+07	1.13062e+07	9.99519e+06	8.24753e+06	8.52063e+06	8.65009e+06	7.75966e+06	9.86108e+06	8.87846e+06	9.7552e+06	9.82794e+06	8.77748e+06	7.35708e+06	9.97559e+06	1.00498e+07	1.06493e+07
R0010	0.59	unknown	unknown	unknown	-	-	143	-	-	-	82.8235;72.7895;114.9088;101.8754	50	-	-	-	-	D	-	5.48807e+06	5.23018e+06	4.57529e+06	5.00956e+06	5.13525e+06	5.34822e+06	4.68345e+06	5.83223e+06	4.51273e+06	5.13633e+06	4.18209e+06	4.12518e+06	6.16015e+06	4.90131e+06	4.09613e+06	5.31086e+06	5.11313e+06	4.35068e+06	4.17443e+06	5.36698e+06	5.3678e+06	5.01132e+06	6.34353e+06	5.5901e+06	5.52759e+06	5.53345e+06	5.44731e+06	2.87864e+06	4.54159e+06	5.83924e+06	5.2506e+06
R0012	0.54	unknown	unknown	unknown	-	-	336	-	-	-	235.0813;275.987;273.0317;213.0646	5	-	-	-	-	D	-	17288.2	72203.3	48456.9	85611.4	88865.3	31953.6	100182	68153.1	37164.8	60395.5	47575.1	16462.1	63039.1	54330.5	43262.3	84770.3	71495.4	37255.8	41562.4	76921.3	66472.1	78421.4	32847.7	59559	57804.4	71599.2	41573.1	76254.1	107766	44882.9	61434.2
R0013	1.23	L-Leucine	L-Leucine	Amino acids and derivatives	C6H13NO2	132.102	132.1	-	-	-	132.2; 85.7; 68.9	5	-	-	Pubchem	Standard product identification	A	6106	2.60514e+07	4.53517e+07	6.7216e+07	1.4094e+07	3.22837e+07	7.38084e+07	8.6092e+06	1.44643e+07	1.49363e+07	1.19649e+07	2.11157e+07	2.70561e+07	2.06545e+07	1.14058e+07	2.59095e+07	7.67259e+06	2.92065e+07	9.05953e+06	5.58743e+07	2.75052e+07	2.37346e+07	2.09682e+07	7.03847e+07	2.44009e+07	7.01021e+07	3.77182e+07	2.79404e+07	3.2044e+07	9.41032e+06	7.94361e+07	1.1421e+07
R0014	1.23	L-Isoleucine	L-Isoleucine	Amino acids and derivatives	C6H13NO2	132.102	132	-	-	-	132.1; 85.6; 68.9;	5	-	-	Pubchem	Standard product identification	A	6306	1.83418e+07	3.87347e+07	5.5915e+07	1.09166e+07	2.61867e+07	5.89037e+07	6.53526e+06	1.01261e+07	1.2296e+07	9.59832e+06	1.58214e+07	2.06456e+07	1.52905e+07	8.93578e+06	1.92694e+07	6.05789e+06	2.28862e+07	7.4193e+06	4.26136e+07	2.17902e+07	1.83505e+07	1.61949e+07	5.69949e+07	2.03363e+07	5.49546e+07	2.75944e+07	1.91043e+07	2.64892e+07	6.78194e+06	5.9957e+07	8.65947e+06
R0015	0.63	unknown	unknown	unknown	-	-	266.2	-	-	-	225.009;243.0196;266.0363;206.0407	50	-	-	-	-	D	-	463442	299968	342886	337692	374539	397833	297671	448634	304336	227697	342165	268523	360201	266031	297502	313899	325455	224912	281682	565661	405959	309396	469000	377468	389176	341153	413572	136293	205446	350343	369052
R0016	2.49	unknown	unknown	unknown	-	-	202.1	-	-	-	156.0389;202.0448;118.0648;143.0078	50	-	-	-	-	D	-	482575	397137	421474	409897	384867	445778	478281	409786	428358	452231	393949	405751	454636	402026	398150	443958	421167	467646	425204	382076	429067	436268	357792	381860	375593	460709	445401	334422	458980	432743	464202
R0017	7.72	unknown	unknown	unknown	-	-	518.3	-	-	-	184.0725;518.3233;104.1058;500.3058	10	-	-	-	-	D	-	1.32461e+06	489497	561724	741993	328779	364890	741345	641166	910314	1.03843e+06	2.0502e+06	695042	801974	249128	248880	252988	129043	1.06639e+06	1.53668e+06	102887	304185	212111	300384	924791	355104	391928	2.56309e+06	1.54083e+06	261103	663617	2.56294e+06
R0019	2.43	unknown	unknown	unknown	-	-	450.2	-	-	-	288.0579;214.0568;121.0638;242.0501	10	-	-	-	-	D	-	20623	7911.26	3146.22	7923.21	1333.13	8299.34	4872	7135.32	191773	2356.15	4391.9	3581.27	5558.53	7955.03	6378.13	2332.5	1598.47	6311.78	8550.7	7310.55	587.795	14296.8	1498.05	3153.58	6496.81	6376.47	17345.6	3.61032e+07	14894	5990.37	7543.76
R0020	2.87	unknown	unknown	unknown	-	-	356	-	-	-	135.0438;164.0412;117.0324;146.0311	70	-	-	-	-	D	-	977301	357893	557543	742999	679655	543478	954086	829390	679363	879019	1.0367e+06	1.19085e+06	394301	327150	1.25231e+06	392076	515884	1.00276e+06	1.00097e+06	976765	228953	321063	503494	788001	630555	376007	845985	458375	634932	209268	765221
R0021	1.23	5-Aminolevulinate	5-Aminolevulinate	Alkaloids	C5H9NO3	132.065	132.1	-	-	-	132.2;85.9;72.7	5	-	-	Pubchem	Manual identification	B(i)	137	2.53054e+07	4.61989e+07	6.94927e+07	1.38832e+07	3.31723e+07	7.76164e+07	8.06144e+06	1.44108e+07	1.48045e+07	1.18028e+07	2.08807e+07	2.74793e+07	2.11205e+07	1.11382e+07	2.61172e+07	7.6944e+06	3.01571e+07	8.71681e+06	5.5956e+07	2.87151e+07	2.41469e+07	2.03662e+07	7.06007e+07	2.48791e+07	7.05503e+07	3.58744e+07	2.51575e+07	3.32371e+07	8.84712e+06	7.48067e+07	1.12319e+07
R0022	1.23	Hypoxanthine	Hypoxanthine	Nucleotides and derivatives	C5H4N4O	137.046	137	-	-	-	137.0;118.9;94.9;81.0	5	-	-	Pubchem	Standard product identification	A	135398638	130981	129448	170045	158678	122939	201412	145252	406674	125815	207269	201827	173412	71207.6	59951.9	129188	139084	112458	198456	211749	161016	83814.8	176473	168068	196882	201572	104531	89416.8	73707.2	105393	150690	121676
R0024	0.87	Dl-Norvaline	Dl-Norvaline	Amino acids and derivatives	C5H11NO2	118.086	118	-	-	-	118.1;71.8	5	-	-	Pubchem	Standard product identification	A	824	1.03132e+07	5.04535e+06	6.78964e+06	6.26608e+06	6.53833e+06	1.00064e+07	3.62635e+06	7.78944e+06	1.27023e+07	4.76227e+06	4.82165e+06	6.86406e+06	6.8142e+06	4.99088e+06	1.04396e+07	1.68545e+06	7.86572e+06	4.69604e+06	1.31062e+07	5.20686e+06	4.2305e+06	4.76611e+06	7.21147e+06	8.25459e+06	6.32231e+06	3.40998e+06	8.74191e+06	1.07099e+07	3.46917e+06	4.69465e+06	5.00084e+06
R0025	0.63	4-Nitrophenol	4-Nitrophenol	Others	C6H5NO3	140.034	140	-	-	-	98.8;83.9;71.8	5	-	-	Pubchem	Standard product identification	A	980	3.07393e+07	1.56257e+07	1.3052e+07	3.17604e+07	2.19896e+07	3.75323e+07	1.81668e+07	1.09336e+07	5.20342e+07	1.43591e+07	4.74847e+07	8.08649e+07	1.91861e+07	3.86084e+07	5.76301e+07	1.56812e+07	3.7967e+07	7.71965e+07	6.45026e+07	2.14224e+07	1.1234e+07	2.40373e+07	4.64552e+06	3.50153e+07	1.126e+07	1.66701e+07	3.50502e+07	1.02943e+08	3.1716e+07	1.48723e+07	3.10432e+07
R0028	3.18	Dihydroquercetin-Hexoside	Dihydroquercetin-Hexoside	Flavonoids	C21H22O12	467.118	467.1	-	-	-	467.4;335.6;305.6;245.5	5	-	-	-	Manual identification	B(i)	-	25802.5	144005	108123	48019.5	22465.2	272620	118367	89676.3	99500.6	106691	17116.8	333749	185083	28082.3	126942	34135.2	98582.2	41178.7	146658	47050.8	142789	19819.4	57366.7	51029.8	161959	89371.7	74414.6	1.05991e+06	43620.9	74866.7	51692.6
R0030	4.2	unknown	unknown	unknown	-	-	756	-	-	-	416.3923;498.0984;354;551.64	40	-	-	-	-	D	-	23149.1	47661.4	64744.6	72368.6	48317.2	55338.1	70258.1	59622.3	20672.7	75509.9	78156.3	39531.1	90083.4	47559.5	14905.5	101253	80652.8	75120.2	27134	38914.4	76693.4	22289	114164	42773.6	51163.9	97437.9	35141	33913.3	87760.4	141337	80923.5
R0031	4.41	unknown	unknown	unknown	-	-	276	-	-	-	106.9836;235.012;170.0815;253.086	10	-	-	-	-	D	-	3.12257e+06	4.11755e+06	1.4718e+06	3.40511e+06	1.79378e+06	2.6074e+06	1.97448e+06	3.95764e+06	1.69367e+06	2.5872e+06	1.6277e+06	2.71061e+07	4.94269e+06	1.34104e+06	3.31933e+06	990169	1.36594e+06	3.64307e+06	1.66827e+07	5.49837e+06	3.01953e+06	1.25953e+06	1.34974e+06	2.33214e+06	1.31129e+06	3.21647e+06	1.46183e+06	1.21803e+07	754259	880859	1.85075e+06
R0032	4.58	unknown	unknown	unknown	-	-	533	-	-	-	326.098;261.1767;255.0537;515.0692	40	-	-	-	-	D	-	12230.8	46020.4	34397	35944.9	47274.7	29830.2	48338.9	77475.9	68439.9	54718.8	53839.2	1.66667e+06	19180.1	8432.37	39751.7	11208.9	30412.1	33762.2	817739	126155	21057.7	38811.2	34604.1	17051.7	22581.2	23311.9	33477.4	1.50381e+06	17712.7	33744.4	118928
R0033	8.11	unknown	unknown	unknown	-	-	501	-	-	-	437.2533;458.292;419.2715;483.2436	40	-	-	-	-	D	-	1989.82	133315	2537.33	512.32	4839.01	29861.8	1333.5	889.444	4013.66	524.308	1022.85	2044.82	2551.34	1026.85	2222.11	1023.18	510.822	986.493	1.16009e+06	1600.94	16637.7	986.826	6555.14	4618.5	889.111	512.82	125504	322205	30834.6	1479	3884.8
R0034	3.96	unknown	unknown	unknown	-	-	566	-	-	-	548.5248;557.585;435.4958;322.3713	40	-	-	-	-	D	-	2.1523e+08	2.54735e+08	2.166e+08	2.42382e+08	1.82585e+08	2.19947e+08	1.93629e+08	2.41775e+08	2.09374e+08	2.23544e+08	2.13304e+08	2.36211e+08	2.20112e+08	2.19215e+08	2.05217e+08	2.40146e+08	2.50772e+08	2.25809e+08	2.05519e+08	2.33324e+08	2.14264e+08	2.07913e+08	2.01111e+08	2.26768e+08	2.1357e+08	2.17706e+08	2.27842e+08	2.03873e+08	2.21178e+08	2.04652e+08	2.35118e+08
R0035	3.6	unknown	unknown	unknown	-	-	631	-	-	-	469.1669;349.1921;451.1726;439.2124	40	-	-	-	-	D	-	76101.4	112430	92893.6	89850.4	58490.1	90689.6	165564	207025	243352	212408	87745.9	67731.2	84518.1	35550.6	16696.8	97833.6	42234.7	96906.8	60179.2	102877	67276.8	95528.4	46390.3	46754.5	95285.7	79455.1	114635	35558.3	138496	49295.4	188503
R0036	4.11	unknown	unknown	unknown	-	-	699	-	-	-	359.513;698.9376;350.252;682.3947	20	-	-	-	-	D	-	1.61306e+06	2.80366e+06	2.28564e+06	2.93238e+06	1.28281e+06	1.77607e+06	1.49971e+06	2.44906e+06	1.52588e+06	2.80803e+06	2.04622e+06	1.62775e+06	2.61336e+06	2.70099e+06	1.54675e+06	3.06108e+06	3.40186e+06	2.44258e+06	884298	2.11943e+06	2.12533e+06	1.88924e+06	2.6499e+06	2.31926e+06	2.39591e+06	2.30863e+06	2.41171e+06	568025	2.28517e+06	2.58184e+06	2.46513e+06
R0037	3.93	unknown	unknown	unknown	-	-	284	-	-	-	114.0303;221.037;209.2053;211.8498	70	-	-	-	-	D	-	2.68112e+07	3.22585e+07	2.39054e+07	3.22359e+07	1.6408e+07	3.06212e+07	1.87802e+07	3.31979e+07	2.18952e+07	2.94198e+07	3.41696e+07	3.37787e+07	3.36045e+07	2.75941e+07	2.92004e+07	3.82548e+07	3.81698e+07	3.32688e+07	2.50802e+07	2.26517e+07	2.96289e+07	2.24019e+07	3.37399e+07	3.02173e+07	2.62633e+07	2.97078e+07	2.92836e+07	2.06526e+07	3.06881e+07	3.19767e+07	3.61792e+07
R0039	8.25	unknown	unknown	unknown	-	-	542	-	-	-	483.3717;455.2293;335.3232;327.1879	20	-	-	-	-	D	-	2.11467e+06	3.1023e+06	2.59555e+06	1.34057e+06	3.1299e+06	2.58061e+06	1.61684e+06	2.63977e+06	2.11147e+06	2.28405e+06	2.80508e+06	2.95369e+06	3.33798e+06	1.18191e+06	1.70316e+06	1.26088e+06	1.34519e+06	2.73453e+06	3.4372e+06	2.50508e+06	5.89788e+06	3.45851e+06	6.80944e+06	3.26999e+06	5.89294e+06	8.08746e+06	9.1444e+06	3.55899e+06	7.74275e+06	9.47999e+06	6.54968e+06
R0040	7.77	unknown	unknown	unknown	-	-	416	-	-	-	119.0504;116.9862;398.0169;356.3674	40	-	-	-	-	D	-	2.27887e+07	1.72524e+07	1.39136e+08	2.32383e+07	2.35901e+07	1.8096e+07	3.32778e+07	1.30157e+08	1.40011e+08	2.06902e+07	1.46473e+08	1.377e+08	1.32616e+08	1.379e+08	1.07146e+08	1.68902e+07	1.56766e+07	1.9873e+07	1.24984e+08	2.00586e+07	2.4858e+07	1.5813e+07	2.37184e+07	1.22665e+08	1.10868e+08	1.69591e+07	1.1865e+08	1.07274e+08	3.62194e+07	1.495e+08	4.26076e+07
R0041	0.56	unknown	unknown	unknown	-	-	129	-	-	-	81.8674;87.8308;106.995;78.9388	40	-	-	-	-	D	-	36254.1	30541.6	34231.8	31271.3	38169.8	23868.1	33450.7	33732.1	14782.6	34345.3	23589.2	14756.5	32606.2	28007.2	20910.1	22355.4	16150.1	9724.64	24822.5	30268.3	18682.9	26940.2	37678.8	42813.5	34650.7	26960.4	24785.6	8167.76	26709.3	26449.5	24604.8
R0042	5.16	unknown	unknown	unknown	-	-	290	-	-	-	228.2209;127.9986;154.5943;111.3533	20	-	-	-	-	D	-	8.71977e+06	7.09427e+06	9.89046e+06	7.05328e+06	7.17207e+06	9.12859e+06	5.35847e+06	9.74433e+06	1.11215e+07	7.98634e+06	9.58522e+06	1.35205e+07	9.15241e+06	9.20247e+06	9.68726e+06	9.03772e+06	9.14602e+06	9.45565e+06	1.13484e+07	7.28888e+06	7.60164e+06	7.47304e+06	9.06464e+06	1.09946e+07	8.86994e+06	8.38305e+06	9.55343e+06	1.04704e+07	8.3656e+06	9.73574e+06	1.04081e+07
R0044	4.72	unknown	unknown	unknown	-	-	100	-	-	-	99.9671;81.9408;79.9357;58.72	40	-	-	-	-	D	-	77418.2	77987.1	79780.5	80470.3	107971	135466	62377.4	93879.2	56982.4	141446	128409	113295	69987	127141	110464	99913.5	91883.9	129043	116312	91752.2	74329	54485.9	127510	125757	134870	71006.8	105338	125114	134597	138200	136769
R0045	7.5	unknown	unknown	unknown	-	-	485	-	-	-	441.3382;365.0998;421.3012;423.3289	40	-	-	-	-	D	-	1.43359e+06	7.85451e+07	483079	383581	4.40934e+06	2.14729e+07	69547.2	277944	4.5055e+06	163268	1.59101e+06	3.39047e+06	525010	106872	439764	113282	283838	59584.8	2.70928e+08	505347	4.23092e+06	249859	2.01845e+06	121513	119430	98664.1	6.4187e+07	9.94027e+07	2.61941e+07	1.70441e+06	229317
R0046	2.49	unknown	unknown	unknown	-	-	200	-	-	-	98.8643;154.033;118.0319;91.001	50	-	-	-	-	D	-	1.11177e+06	1.02429e+06	1.04275e+06	1.13502e+06	1.10165e+06	1.13104e+06	1.26018e+06	1.21768e+06	1.16397e+06	1.1661e+06	1.25297e+06	1.14157e+06	1.24877e+06	1.14449e+06	1.12714e+06	1.1289e+06	1.08327e+06	1.21094e+06	1.079e+06	1.06817e+06	1.13873e+06	1.14195e+06	1.14807e+06	1.20615e+06	1.02167e+06	1.16512e+06	1.11285e+06	931898	1.20144e+06	1.22632e+06	1.18463e+06
R0047	2.91	unknown	unknown	unknown	-	-	298	-	-	-	136.0491;282.0333;119.0521;96.9257	40	-	-	-	-	D	-	7.14023e+07	3.26245e+07	1.64339e+07	5.88475e+07	4.55445e+07	4.78879e+07	5.37163e+07	2.99193e+07	5.73352e+07	5.2123e+07	3.43963e+07	2.57504e+07	5.31917e+07	7.02721e+07	8.9078e+07	4.90482e+07	4.31057e+07	3.22399e+07	4.18037e+07	5.74406e+07	2.25525e+07	2.75667e+07	2.87875e+07	3.90669e+07	1.74653e+07	4.23068e+07	5.82332e+07	2.48976e+07	2.40838e+07	3.99246e+07	3.53372e+07
R0048	0.71	unknown	unknown	unknown	-	-	812	-	-	-	555.763;419.844;615.5467;457.8842	40	-	-	-	-	D	-	69884.6	61478	28609.7	151652	55377.3	89873.4	84082.8	65790.4	67426.8	53615.1	65410.7	148868	150835	118724	139348	56344.2	82256.2	104961	147049	122025	25956.8	39683.9	48396.6	70049.4	34628.8	27715.6	120018	114163	17983.4	31987.7	120261
R0049	0.6	unknown	unknown	unknown	-	-	205	-	-	-	145.0318;84.8511;102.8821;163.9835	20	-	-	-	-	D	-	2.01001e+06	1.69543e+06	1.86757e+06	1.96898e+06	2.07103e+06	2.13948e+06	2.13647e+06	2.51929e+06	1.81949e+06	1.97549e+06	1.77947e+06	1.73528e+06	2.19452e+06	1.87588e+06	1.65699e+06	2.16794e+06	1.89809e+06	1.65883e+06	1.91612e+06	2.29334e+06	2.3072e+06	1.90767e+06	2.06034e+06	1.99786e+06	2.29166e+06	1.95955e+06	2.09455e+06	914797	1.30208e+06	2.03718e+06	2.4211e+06
R0050	4.24	unknown	unknown	unknown	-	-	397	-	-	-	114.0314;228.1936;341.2303;387.8841	10	-	-	-	-	D	-	1.54714e+06	2.16046e+06	1.71366e+06	1.88194e+06	1.07922e+06	1.68548e+06	1.17483e+06	1.54454e+06	1.08238e+06	1.98881e+06	1.71766e+06	1.597e+06	2.02245e+06	1.87126e+06	1.19612e+06	1.93287e+06	1.96727e+06	1.43795e+06	1.24646e+06	1.62426e+06	1.2607e+06	1.26255e+06	1.37069e+06	1.4237e+06	1.61711e+06	1.40202e+06	1.4742e+06	1.02816e+06	1.42572e+06	1.36192e+06	1.87156e+06
R0052	4.26	unknown	unknown	unknown	-	-	398	-	-	-	397.816;114.0419;229.2001;325.9339	40	-	-	-	-	D	-	7.3561e+07	9.00525e+07	8.1171e+07	8.67047e+07	6.11944e+07	8.084e+07	6.65321e+07	8.55205e+07	6.35937e+07	8.3464e+07	8.1842e+07	8.32138e+07	8.62343e+07	8.24405e+07	7.00806e+07	8.73253e+07	9.42266e+07	8.23897e+07	6.66345e+07	7.43576e+07	6.92593e+07	6.81266e+07	8.23804e+07	7.69959e+07	8.46723e+07	7.64311e+07	7.5967e+07	6.19342e+07	7.8852e+07	8.72373e+07	9.25183e+07
R0053	4.24	unknown	unknown	unknown	-	-	398	-	-	-	114.0404;388.9186;283.0331;342.2664	40	-	-	-	-	D	-	7.69352e+07	8.91127e+07	7.8872e+07	8.12673e+07	6.0997e+07	7.8708e+07	6.73762e+07	8.36241e+07	6.32091e+07	8.29508e+07	8.20119e+07	8.35525e+07	8.65501e+07	8.06864e+07	6.99203e+07	8.65516e+07	9.27789e+07	8.5083e+07	6.68743e+07	7.63351e+07	7.11679e+07	6.83889e+07	8.13471e+07	8.1285e+07	8.27197e+07	7.66333e+07	7.42154e+07	6.29747e+07	7.94269e+07	8.04131e+07	9.23392e+07
R0054	2.49	L-2-chlorophenylalanine	L-2-chlorophenylalanine	Amino acids and derivatives	C9H10ClNO2	200.047	200	-	-	-	200.4;153.7;119.2;91.0	40	-	-	Pubchem	Standard product identification	A	2761491	2.10126e+07	2.04645e+07	1.93742e+07	2.12674e+07	1.91818e+07	1.95557e+07	2.16102e+07	2.03442e+07	2.11073e+07	2.08564e+07	2.06037e+07	1.97945e+07	2.17649e+07	2.09615e+07	2.17776e+07	2.09376e+07	1.95094e+07	2.00818e+07	2.1287e+07	1.85934e+07	20778169	1.93912e+07	2.04338e+07	2.10661e+07	2.03052e+07	2.18161e+07	2.11289e+07	1.59242e+07	2.17295e+07	2.0572e+07	2.14928e+07
R0055	4.11	(-)-Epiafzelechin	(-)-Epiafzelechin	Flavonoids	C15H14O5	275.091	275.1	-	-	-	293.6;275.5;169.2;107.0	40	-	-	Pubchem	Standard product identification	A	443639	1.94328e+08	1.59173e+08	1.30795e+08	1.76207e+08	1.55729e+08	2.04574e+08	1.35772e+08	1.92824e+08	1.78504e+08	2.28056e+08	1.66543e+08	3.07684e+08	1.61769e+08	8.12787e+07	9.02441e+07	1.16838e+08	1.41149e+08	2.2095e+08	3.72335e+08	2.36122e+08	1.72342e+08	1.56605e+08	1.39311e+08	1.03298e+08	1.58137e+08	1.36384e+08	1.87585e+08	3.07364e+08	1.6955e+08	1.60855e+08	2.58809e+08
R0057	0.63	unknown	unknown	unknown	-	-	203	-	-	-	143.0188;101.0077;185.0473;161.0288	50	-	-	-	-	D	-	2.74131e+06	2.28155e+06	2.1024e+06	2.06733e+06	2.26314e+06	2.13261e+06	1.72485e+06	2.22799e+06	1.84599e+06	1.78857e+06	1.67175e+06	1.37655e+06	1.71795e+06	1.86817e+06	1.70139e+06	1.70687e+06	1.52961e+06	1.24643e+06	1.45739e+06	2.05368e+06	2.00685e+06	1.26043e+06	2.06808e+06	1.71482e+06	2.16294e+06	1.57588e+06	1.75008e+06	865790	1.18148e+06	1.86632e+06	1.61205e+06
R0058	2.87	unknown	unknown	unknown	-	-	356.2	-	-	-	163.0957;356.1543;339.1301;321.116	70	-	-	-	-	D	-	981773	328549	499762	734870	742197	484392	970897	867140	667557	820246	981758	1.26648e+06	353446	260528	1.04659e+06	399683	526431	916264	1.14806e+06	901273	264757	374009	531613	675997	679852	468280	857143	485465	721778	204379	810037
R0059	3.35	unknown	unknown	unknown	-	-	867.2	-	-	-	579.1496;577.133;865.2015;289.0694	40	-	-	-	-	D	-	8.04027e+06	8.84465e+06	7.35332e+06	1.22092e+07	8.18273e+06	320217	1.33883e+07	1.14812e+07	1.13431e+07	8.62552e+06	9.14666e+06	1.07458e+07	7.01505e+06	3.6627e+06	1.41413e+07	5.56982e+06	1.10541e+07	1.31514e+07	1.13711e+07	1.02312e+07	9.25296e+06	6.11584e+06	460221	9.97048e+06	7.91041e+06	8.06924e+06	9.49966e+06	9.6371e+06	6.34167e+06	392578	1.02608e+07
R0060	4.8	unknown	unknown	unknown	-	-	98.7	-	-	-	80.973;62.9613;89.5074;82.9976	50	-	-	-	-	D	-	6.25532e+06	7.59271e+06	6.2952e+06	7.54625e+06	8.98177e+06	1.13848e+07	4.88051e+06	7.83201e+06	5.01706e+06	1.30564e+07	1.20621e+07	9.36687e+06	7.16072e+06	1.10373e+07	8.56878e+06	8.60957e+06	8.76434e+06	1.06519e+07	1.15802e+07	6.57731e+06	7.70628e+06	4.38969e+06	1.11978e+07	1.06296e+07	1.14149e+07	6.50057e+06	8.33034e+06	1.00474e+07	1.07212e+07	1.14626e+07	1.35995e+07
R0061	8.26	unknown	unknown	unknown	-	-	520.3	-	-	-	520.261;335.2566;184.0713;281.0518	40	-	-	-	-	D	-	2.13526e+08	2.21833e+08	2.21201e+08	1.67551e+08	2.10704e+08	1.90264e+08	1.56616e+08	1.93825e+08	1.63107e+08	1.66895e+08	1.73699e+08	1.82467e+08	1.90402e+08	9.3947e+07	1.14973e+08	1.04232e+08	9.98867e+07	1.53738e+08	1.64678e+08	1.50524e+08	1.9517e+08	1.48511e+08	2.09845e+08	1.51971e+08	1.93121e+08	2.23438e+08	2.22573e+08	1.52406e+08	2.07097e+08	2.32502e+08	2.0486e+08
R0062	0.78	unknown	unknown	unknown	-	-	549	-	-	-	208.9718;378.9811;191.9438;548.9897	20	-	-	-	-	D	-	4.54482e+06	944163	6.4935e+06	5.50107e+06	2.88832e+06	1.05828e+07	2.80259e+06	8.68621e+06	3.67627e+06	8.83897e+06	6.80834e+06	4.47508e+06	4.75238e+06	1.42761e+06	7.43763e+06	8.49295e+06	1.27419e+06	62768	3.45974e+06	4.19669e+06	1.03724e+06	66181.4	9.39988e+06	7.5592e+06	5.92744e+06	5.9566e+06	7.44016e+06	140409	13878.2	6.27888e+06	4.89777e+06
R0063	2.92	unknown	unknown	unknown	-	-	419.1	-	-	-	287.0522;419.0918;257.0631;149.0236	70	-	-	-	-	D	-	16427.5	23637	7914.89	20540.1	2166.83	45547.8	1442.39	717.782	1.42649e+06	4311	18154.7	29718.3	12822.7	15938.5	12228.6	3513.6	13288.9	2115.5	151497	12253.2	22251.4	15174.8	24490.6	11552.1	14173.5	7884.7	136454	2.51455e+08	220665	22085.1	65114
R0064	2.4	unknown	unknown	unknown	-	-	188.1	-	-	-	118.065;115.0538;91.0515;129.8998	50	-	-	-	-	D	-	3.62255e+06	2.01435e+06	762922	4.68126e+06	3.11808e+06	4.63008e+06	430043	2.14764e+06	1.64899e+06	1.89126e+06	1.7207e+06	2.44638e+07	4.51453e+06	1.09174e+06	2.44133e+06	505960	585271	2.24138e+06	1.37982e+07	2.04574e+06	1.54344e+06	3.54714e+06	5.27031e+06	2.76646e+06	865971	1.28092e+06	4.05381e+06	2.44655e+06	739257	4.33865e+06	1303765
R0065	3.35	unknown	unknown	unknown	-	-	867.2	-	-	-	579.1503;867.2127;577.1346;289.0706	40	-	-	-	-	D	-	6.46086e+06	5.22892e+06	5.09351e+06	9.6088e+06	6.32974e+06	169882	7.32693e+06	6.9387e+06	9.47067e+06	6.4895e+06	5.4015e+06	8.5626e+06	4.29901e+06	2.28129e+06	9.0182e+06	3.58149e+06	7.74185e+06	1.4441e+07	7.56229e+06	7.19246e+06	8.18497e+06	3.21302e+06	275316	6.95523e+06	4.30751e+06	6.60745e+06	6.16223e+06	6.7927e+06	4.39456e+06	322481	9.22347e+06
R0066	3.93	unknown	unknown	unknown	-	-	291.1	-	-	-	159.0916;130.0649;185.0709;227.0814	40	-	-	-	-	D	-	3.1645e+07	1.58925e+07	1.93342e+07	5.71612e+07	6.51099e+07	3.16338e+07	6.22794e+07	2.75789e+07	1.4061e+07	3.68096e+07	8.51587e+06	5.06195e+07	7.84981e+06	2.90106e+07	3.87589e+07	1.4951e+07	3.82641e+07	2.49053e+07	2.81441e+07	1.07709e+08	2.23762e+07	1.55607e+07	1.22343e+07	3.83997e+07	2.24815e+07	9.08615e+06	5.75584e+07	3.13013e+07	2.06916e+07	3.8641e+07	1.65162e+07
R0067	3.93	unknown	unknown	unknown	-	-	567.4	-	-	-	549.4225;436.3365;566.4298;323.2518	10	-	-	-	-	D	-	1.36631e+06	1.62698e+06	1.32562e+06	1.53169e+06	1.01626e+06	1.71497e+06	1.14237e+06	1.73715e+06	1.12547e+06	1.56062e+06	1.50785e+06	1.90033e+06	1.20658e+06	1.55484e+06	1.54119e+06	1.9657e+06	2.31442e+06	1.68854e+06	1.45745e+06	1.48868e+06	1.3251e+06	1.09064e+06	1.361e+06	1.43054e+06	1.22558e+06	1.12042e+06	1.37824e+06	1.40401e+06	1.35159e+06	1.40638e+06	1.86444e+06
R0068	3.93	unknown	unknown	unknown	-	-	566.4	-	-	-	548.4139;453.3433;322.2479;209.1646	10	-	-	-	-	D	-	3.53219e+06	5.2861e+06	3.88215e+06	4.2809e+06	2.92906e+06	4.35228e+06	3.30237e+06	4.06963e+06	3.35775e+06	3.59078e+06	5.01833e+06	5.39886e+06	3.6375e+06	4.27988e+06	4.0969e+06	4.41266e+06	6.44134e+06	4.39101e+06	4.08731e+06	3.98899e+06	3.52996e+06	2.64949e+06	4.15146e+06	4.12695e+06	4.15021e+06	3.32357e+06	4.18372e+06	3.90137e+06	4.08216e+06	4.20346e+06	5.13046e+06
R0069	4.2	unknown	unknown	unknown	-	-	449.1	-	-	-	303.0508;287.0555;85.028;71.0486	70	-	-	-	-	D	-	350750	200987	97174.4	455649	896302	345847	611986	86465.3	1.04094e+06	228509	554066	176284	184344	322634	748949	463844	298357	253621	743631	308455	253626	215962	529697	401642	72212.9	231999	849431	1.43113e+06	428595	184685	217015
R0070	4.11	unknown	unknown	unknown	-	-	340.8	-	-	-	154.1205;114.0912;171.1482;203.0811	40	-	-	-	-	D	-	1.86896e+08	1.95484e+08	1.87216e+08	1.90656e+08	1.41441e+08	1.99328e+08	1.78804e+08	2.0712e+08	1.60932e+08	1.89951e+08	2.08988e+08	1.95556e+08	1.93417e+08	2.09168e+08	1.94332e+08	2.2437e+08	2.32127e+08	2.05116e+08	1.58059e+08	1.72847e+08	1.89228e+08	1.63697e+08	2.13685e+08	2.03477e+08	1.79677e+08	1.99356e+08	1.87937e+08	1.46901e+08	1.99051e+08	2.10398e+08	2.12352e+08
R0071	5.91	unknown	unknown	unknown	-	-	274.3	-	-	-	274.2748;256.2628;88.0741;106.0849	40	-	-	-	-	D	-	5.66864e+07	4.41249e+07	7.31168e+07	4.69019e+07	5.19304e+07	5.83052e+07	4.39919e+07	5.80471e+07	7.41519e+07	5.26542e+07	5.76148e+07	7.36154e+07	5.81623e+07	5.21492e+07	6.38748e+07	5.29139e+07	5.64938e+07	5.96059e+07	6.75536e+07	5.27729e+07	5.39248e+07	5.69449e+07	5.5536e+07	7.07969e+07	5.68036e+07	5.58599e+07	6.35209e+07	6.5616e+07	5.95445e+07	6.07325e+07	9.58367e+07
R0072	6.76	unknown	unknown	unknown	-	-	346.3	-	-	-	346.3311;284.2941;328.3206;88.0743	40	-	-	-	-	D	-	4.55213e+07	3.00695e+07	6.50047e+07	3.47871e+07	3.4417e+07	4.64897e+07	3.24602e+07	4.80516e+07	5.40045e+07	3.5843e+07	4.27735e+07	6.64488e+07	4.39469e+07	3.76391e+07	3.9678e+07	3.56288e+07	4.41013e+07	5.0089e+07	6.59688e+07	4.82177e+07	3.73619e+07	3.71872e+07	4.39808e+07	6.08917e+07	4.52742e+07	4.39335e+07	4.17452e+07	6.34351e+07	4.27328e+07	4.47015e+07	4.73478e+07
R0073	7.78	unknown	unknown	unknown	-	-	460.3	-	-	-	119.0844;135.0784;460.1692;281.1398	70	-	-	-	-	D	-	2.41906e+06	2.18873e+06	6.49147e+06	2.682e+06	2.7701e+06	2.25817e+06	3.53557e+06	6.40915e+06	6.22581e+06	2.53753e+06	7.03138e+06	6.34985e+06	6.88859e+06	7.46242e+06	6.90124e+06	2.58372e+06	2.3005e+06	2.92913e+06	6.57302e+06	2.93624e+06	3.38864e+06	2.41965e+06	3.37761e+06	7.50076e+06	7.91844e+06	2.58711e+06	8.24797e+06	5.86578e+06	4.81946e+06	8.91066e+06	5.04784e+06
R0074	8.26	unknown	unknown	unknown	-	-	521.3	-	-	-	184.0744;186.0765;124.9974;166.0576	70	-	-	-	-	D	-	1.27057e+07	1.50837e+07	1.41294e+07	7.34322e+06	1.26472e+07	9.8106e+06	6.53646e+06	1.00492e+07	7.70951e+06	7.23817e+06	8.17569e+06	8.4092e+06	9.50578e+06	3.1586e+06	4.00226e+06	3.63441e+06	3.72397e+06	6.25605e+06	7.21003e+06	5.70976e+06	9.75302e+06	6.0908e+06	1.16027e+07	6.3439e+06	1.06016e+07	1.40227e+07	1.37132e+07	6.35851e+06	1.15068e+07	1.5185e+07	1.2603e+07
R0075	7.77	unknown	unknown	unknown	-	-	416.3	-	-	-	119.0842;416.1088;388.117;135.0798	40	-	-	-	-	D	-	2.68997e+07	2.16502e+07	1.58171e+08	2.93766e+07	3.19356e+07	2.47396e+07	4.47922e+07	1.49714e+08	1.60149e+08	2.78871e+07	1.63303e+08	1.54499e+08	1.49789e+08	1.61433e+08	1.22152e+08	2.03071e+07	2.00026e+07	2.7031e+07	1.51937e+08	2.81837e+07	3.25363e+07	2.03415e+07	2.85777e+07	1.49005e+08	1.32126e+08	2.08441e+07	1.43098e+08	1.2656e+08	4.53461e+07	1.71653e+08	5.52883e+07
R0076	9.49	unknown	unknown	unknown	-	-	579.4	-	-	-	337.2739;579.1426;301.1408;155.0127	40	-	-	-	-	D	-	33191.8	24999.6	84677.2	31842.7	30763.9	23412.4	32356.5	31689.2	41270.3	22502.7	21751.8	97269.5	54739	19016.2	43858	31576.2	37823.5	55000.2	95563.2	33693.9	69461.2	121857	49826.4	78973.8	81819.4	50953.7	43107	45666.4	72217.6	68870.8	50268.7
R0077	0.87	unknown	unknown	unknown	-	-	308.1	-	-	-	76.0211;84.0437;58.9932;116.0144	40	-	-	-	-	D	-	7.87325e+07	1.34115e+08	7.23574e+07	1.18926e+08	8.08286e+07	1.46845e+08	1.75082e+08	1.38127e+08	1.37918e+08	1.55111e+08	1.15582e+08	5.80406e+07	1.56704e+08	114272	1.22713e+08	1.09279e+08	1.52189e+08	1.29159e+08	1.19639e+08	1.25399e+08	5.71198e+07	9.9215e+07	6.44812e+07	8.64766e+07	6.8038e+07	1.38086e+08	1.08842e+08	4.54043e+07	6.48489e+07	1.11044e+08	1.76747e+08
R0078	1.92	unknown	unknown	unknown	-	-	610.1	-	-	-	120.0789;231.0451;306.0556;103.0529	40	-	-	-	-	D	-	165970	91379.4	260975	70987.3	831151	1.46837e+06	5138.08	320995	24955.8	26092.9	258723	27228.1	24994.7	70360.5	247590	248311	156384	21993.8	5209.06	380590	1.78364e+06	858886	430688	289768	713754	176815	426746	102400	260645	1.50253e+06	26456.9
R0079	2.06	unknown	unknown	unknown	-	-	468.7	-	-	-	144.046;126.0354;287.0586;135.0418	40	-	-	-	-	D	-	7044.57	42673.2	30602.8	55406.8	4500.67	14698.3	17194.4	37368.3	105414	59640.7	32993.5	5962.08	23253.8	2247.5	622.581	4916.72	32265.6	2044.85	6710.66	154910	2777.85	1641.72	5238.09	8945.34	107086	5248.17	12367.8	432907	11207.2	13067.9	9648.6
R0080	3.04	unknown	unknown	unknown	-	-	291.2	-	-	-	123.0425;55.0536;139.0355;79.0565	60	-	-	-	-	D	-	1.09411e+07	2.7528e+07	1.8384e+07	4.36069e+07	1.01527e+07	195062	6.79336e+07	3.16913e+07	4.70405e+07	2.26509e+07	1.00405e+08	6.97533e+07	2.81745e+07	1.20032e+08	4.47288e+07	1.06e+07	2.32498e+07	6.82252e+07	5.16351e+07	3.32634e+07	1.90758e+07	2.10496e+07	550599	5.96189e+07	1.65981e+07	2.51695e+07	2.38261e+07	8.15569e+07	2.09877e+07	948010	4.70419e+07
R0081	2.4	unknown	unknown	unknown	-	-	669.2	-	-	-	188.0703;247.0776;417.1184;139.039	60	-	-	-	-	D	-	9502	3153.58	3940.79	8756.79	19050.7	21855.4	5515.21	31866.2	5638.95	2376.62	3165.86	91406.8	7879.21	3182.92	16699.9	1468.36	1576.79	9544	62411.5	5182	7136.5	7908.23	30118.8	11032.8	9470.65	2364	18271.7	45861.7	3209.86	27101.6	9458
R0082	2.83	unknown	unknown	unknown	-	-	674.2	-	-	-	159.0755;264.031;70.0653;199.071	40	-	-	-	-	D	-	53138.1	9377.61	7231.28	27520.9	7228.94	11548.6	20214.6	7948.89	20225.9	15879.4	69705.8	54309.9	2158.67	77972.5	35273.8	2164	8672	58856	88216.5	77450.4	5063.61	5771.55	1440.72	51964.8	6499.17	22751.8	15541.1	20872.6	18064.6	4692.64	5779.22
R0083	4.45	unknown	unknown	unknown	-	-	509.9	-	-	-	114.0898;137.0553;227.1811;96.0786	40	-	-	-	-	D	-	1.39609e+08	1.33669e+08	1.53209e+08	1.34791e+08	9.99013e+07	1.3399e+08	1.11886e+08	1.27409e+08	9.94838e+07	1.44749e+08	1.32215e+08	1.30059e+08	1.44302e+08	1.28961e+08	9.94877e+07	1.40558e+08	1.34788e+08	1.19812e+08	9.71449e+07	1.24915e+08	1.01157e+08	1.07422e+08	1.32686e+08	1.26725e+08	1.33946e+08	1.25917e+08	1.33081e+08	8.84085e+07	1.14822e+08	1.28706e+08	1.53508e+08
R0084	4.8	unknown	unknown	unknown	-	-	184	-	-	-	61.0102;98.9832;80.9722;53.0376	40	-	-	-	-	D	-	4.67774e+07	5.28128e+07	4.57597e+07	5.23547e+07	6.43106e+07	8.0201e+07	3.43833e+07	5.52595e+07	3.23201e+07	8.75956e+07	8.80531e+07	6.35355e+07	4.86579e+07	7.92743e+07	5.92142e+07	5.81865e+07	6.08337e+07	7.6475e+07	8.36996e+07	4.34002e+07	5.1301e+07	3.01893e+07	7.80583e+07	7.77072e+07	7.95019e+07	4.65658e+07	5.78926e+07	7.61323e+07	7.45415e+07	7.79959e+07	9.90746e+07
R0085	7.77	unknown	unknown	unknown	-	-	415.2	-	-	-	119.0836;117.0664;91.0539;131.0858	40	-	-	-	-	D	-	1.34934e+08	1.1469e+08	3.2022e+08	1.44551e+08	1.5121e+08	1.26397e+08	1.87159e+08	2.98913e+08	2.80858e+08	1.36057e+08	2.81191e+08	2.91092e+08	2.98173e+08	2.92531e+08	2.69171e+08	1.09757e+08	1.06101e+08	1.32236e+08	2.85595e+08	1.39035e+08	1.576e+08	1.08375e+08	1.4894e+08	2.78538e+08	2.78962e+08	1.19081e+08	2.69388e+08	2.57028e+08	2.03075e+08	2.70511e+08	2.12905e+08
R0086	7.76	unknown	unknown	unknown	-	-	416.4	-	-	-	119.0839;151.0719;91.051;104.0591	40	-	-	-	-	D	-	2.58786e+07	2.12776e+07	1.55091e+08	2.83679e+07	3.01029e+07	2.27944e+07	4.23317e+07	1.37701e+08	1.51297e+08	2.71363e+07	1.59788e+08	1.45818e+08	1.46212e+08	1.53943e+08	1.14894e+08	1.96324e+07	1.90148e+07	2.50128e+07	1.42678e+08	2.61902e+07	3.08344e+07	2.05512e+07	2.98151e+07	1.40495e+08	1.26276e+08	2.22649e+07	1.35821e+08	1.24744e+08	4.67142e+07	1.64933e+08	5.38363e+07
R0087	9.3	unknown	unknown	unknown	-	-	620.4	-	-	-	167.1049;283.021;338.2747;95.0829	40	-	-	-	-	D	-	171096	27396.2	1728.15	69162.3	36923.7	8551.49	44161.9	56006.8	132047	47708.2	3765.01	242656	46739.9	686.677	125189	16075.2	30769.8	48499.3	96311.6	23315.1	1030.97	4770.68	3074	23222.9	1702.01	11251.2	36793.9	7166.33	3080.84	7171.16	16080.5
R0089	2.86	Peonidin glucoside	Peonidin glucoside	Flavonoids	C22H23O11+	463.121	463	-	-	-	463.1;301.0	40	-	-	-	Manual identification	B(ii)	-	409621	68668.2	85981.2	35679	369043	46488.3	37447.5	62321.6	86904	278594	58796.1	34151	66618.9	85369.2	47865.1	109139	41000.3	86800.5	44034.7	149539	134156	43402.9	511516	177956	207638	88922.7	165857	7.11757e+06	28721.6	98800.2	11500.9
R0090	3.42	Hydroxyphloretin diglycoside	Hydroxyphloretin diglycoside	Flavonoids	C27H34O16	615.192	615	-	-	-	615.2;453.1;291.0;167.0	40	-	-	-	Manual identification	B(ii)	-	120578	151813	212532	205653	95227.1	210843	492969	474695	689017	733166	275139	650614	338917	129189	38422.5	129882	209922	330834	723073	230421	140052	297048	100803	226182	384751	222494	513194	633945	326942	200955	465832
R0092	3.48	1-O-Feruloyl quinic acid	1-O-Feruloyl quinic acid	Phenolic acids	C17H20O9	369.118	369.1	-	-	-	369.6;207.4;175.3;147.2	20	-	-	-	Manual identification	B(ii)	-	539680	93628.4	437729	130449	265127	977070	277883	785701	922946	285606	72971.1	407573	149701	1.06342e+06	1.4677e+06	228082	201679	492720	3.89103e+06	358195	216048	284597	494720	137944	595668	127763	294612	1.40396e+06	406356	309111	101507
R0094	7.63	Cholesterol	Cholesterol	Steroids	C27H46O	387.362	387.1	-	-	-	387.6; 369.6; 331.7	20	-	-	Pubchem	Manual identification	B(ii)	5997	2.21833e+06	2.02658e+06	1.42662e+07	2.4837e+06	2.84057e+06	2.10382e+06	2.205e+06	5.31179e+06	4.97155e+06	1.95611e+06	4.917e+06	1.03023e+07	6.8156e+06	5.81991e+06	2.65807e+06	2.0646e+06	2.28734e+06	2.33833e+06	8.24906e+06	8.52449e+06	1.05717e+07	5.66926e+06	8.72222e+06	6.48301e+06	4.36794e+06	1.96696e+06	9.18469e+06	2.66911e+06	9.62284e+06	6.23718e+06	4.37486e+06
R0095	0.78	Choline	Choline	Alkaloids	C5H13NO	104.107	104.1	-	-	-	103.8;59.9	40	-	-	Pubchem	Standard product identification	A	305	1.0239e+07	3.08432e+06	6.29119e+06	2.00063e+06	4.03938e+06	1.94885e+06	1.06116e+06	787695	1.49625e+07	1.17067e+06	2.80361e+06	1.80602e+07	4.06249e+06	7.33702e+06	1.58573e+06	1.44645e+06	2.71165e+06	3.46538e+06	1.01303e+07	4.96302e+06	3.00012e+06	1.79816e+07	1.51051e+06	4.03814e+06	7.47146e+06	1.6389e+06	1.25519e+06	2.32796e+06	2.01751e+06	1.30645e+07	2.1347e+06
R0096	2.42	Cyanidin-3-O-glucoside (Kuromanin)	Cyanidin-3-O-glucoside (Kuromanin)	Flavonoids	C21H21O11+	450.116	449.1	-	-	-	449.3;287.0	40	-	-	Pubchem	Standard product identification	A	441667	4.43639e+06	1.82836e+06	1.27527e+06	398457	175256	7.66223e+06	125206	430781	1.02543e+08	362982	3.81191e+06	4.30451e+06	1.71238e+06	1.55087e+06	1.59472e+06	212714	2.20466e+06	1.4312e+06	8.1412e+06	943229	1.86243e+06	1.28409e+06	1.43286e+07	1.85107e+06	2.46607e+06	1.25561e+06	1.08791e+07	4.92082e+08	4.58918e+07	5.9943e+06	2.64949e+06
R0097	2.59	4-Methyl-5-thiazoleethanol	4-Methyl-5-thiazoleethanol	Others	C6H9NOS	144.048	144.1	-	-	-	144.2;126.1;113.0;102.8;83.8	30	-	-	Pubchem	Manual identification	B(ii)	1136	8.90358e+06	1.72663e+06	3.97392e+06	2.40471e+06	1.6381e+06	1.60499e+06	4.10709e+06	3.9998e+06	1.29626e+06	1.45596e+06	1.44417e+06	527860	2.19533e+06	493309	557563	1.34647e+06	1.638e+06	1.2007e+06	791309	3.98788e+06	1.54408e+06	2.08945e+06	3.64884e+06	3.43132e+06	4.78172e+06	1.84497e+06	6.78072e+06	1.26963e+06	1.08192e+06	3.17362e+06	7.20439e+06
R0098	7.19	D-erythro-Dihydrosphingosine	D-erythro-Dihydrosphingosine	Lipids	C18H39NO2	302.305	302.4	-	-	-	302.5;285.0	40	-	-	Pubchem	Manual identification	B(i)	3058739	1.61692e+06	815164	713412	1.69338e+06	2.19234e+06	1.99898e+06	2.46336e+06	1.63214e+06	1.79212e+06	823614	574905	5.08327e+06	658197	577736	3.84984e+06	1.25432e+06	3.03344e+06	1.51313e+06	3.96397e+06	1.59098e+06	556038	1.47857e+06	293652	1.29781e+06	648234	570558	1.36615e+06	5.34195e+06	1.86993e+06	491524	1.29878e+06
R0100	2.31	Gallocatechin-gallocatechin	Gallocatechin-gallocatechin	Flavonoids	C30H26O14	611.139	611.2	-	-	-	610.9;449.4;287.5	60	-	-	-	Manual identification	B(i)	-	7488.37	2241.21	14992	4507.5	2335.29	65871.6	12847.1	3330.44	64053	5974.58	51162	5251.04	59241.8	4687.5	3379.55	3616.56	7591.56	22990.2	36494.7	15776.4	6661.11	3740.29	163526	16298.2	72272	30413.9	6356.37	1.74038e+07	3002.21	4453.55	7298.54
R0101	7.72	LysoPC 18:3	LysoPC 18:3	Lipids	C26H48NO7P	518.324	518.3	-	-	-	517.7;501.1;184.0;125.3	40	-	-	Pubchem	Manual identification	B(i)	24779469	1.00554e+08	3.64057e+07	3.99427e+07	6.03721e+07	3.28403e+07	3.21218e+07	6.29896e+07	4.85242e+07	7.42341e+07	8.52251e+07	1.3688e+08	5.93486e+07	7.04478e+07	2.0451e+07	2.41272e+07	2.1454e+07	1.30048e+07	7.78877e+07	1.06459e+08	8.11896e+06	2.09523e+07	1.98127e+07	2.53235e+07	7.10092e+07	3.14134e+07	3.68069e+07	1.53443e+08	1.01459e+08	2.53468e+07	6.04984e+07	1.67771e+08
R0102	7.35	LysoPC 16:2	LysoPC 16:2	Lipids	C24H46NO7P	492.308	492.3	-	-	-	492.5;474.6;184.3	30	-	-	Pubchem	Manual identification	B(i)	134725838	1.17546e+06	778228	953339	119655	558099	461141	229798	381819	344739	295694	1.47702e+06	199108	159540	136091	293520	230651	152018	138998	375111	378091	656564	429442	1.1463e+06	505398	900527	645166	270016	169794	681264	1.97807e+06	923394
R0103	7.72	LysoPC 18:3(2n isomer)	LysoPC 18:3(2n isomer)	Lipids	C26H48NO7P	518.324	518.2	-	-	-	517.7;501.1;184.0;125.3	40	-	-	Pubchem	Manual identification	B(i)	24779469	1.01562e+08	3.52792e+07	4.07296e+07	6.17561e+07	3.31265e+07	3.16672e+07	5.92083e+07	4.88593e+07	7.24358e+07	8.47776e+07	1.31122e+08	5.55603e+07	6.49851e+07	1.99266e+07	2.40373e+07	2.04191e+07	1.24569e+07	7.69949e+07	1.00782e+08	8.11803e+06	2.18204e+07	1.96327e+07	2.55216e+07	6.89585e+07	3.0484e+07	3.44512e+07	1.47748e+08	9.26906e+07	2.47239e+07	5.80028e+07	1.60729e+08
R0104	8.25	LysoPC 18:2 (2n isomer)	LysoPC 18:2 (2n isomer)	Lipids	C26H50NO7P	520.34	520	-	-	-	519.6;503.2;184.0;125.2	40	-	-	Pubchem	Standard product identification	A	11005824	7.87284e+07	9.35112e+07	9.53965e+07	5.06812e+07	8.70034e+07	6.96884e+07	4.99241e+07	6.58669e+07	5.37593e+07	5.07084e+07	5.62713e+07	5.95444e+07	6.61911e+07	2.40794e+07	2.99269e+07	2.6827e+07	2.77483e+07	4.54659e+07	5.65029e+07	4.28781e+07	6.98824e+07	4.30875e+07	7.84624e+07	4.39862e+07	6.97605e+07	9.10549e+07	9.25068e+07	4.78593e+07	7.76376e+07	1.08409e+08	8.23332e+07
R0105	8.38	LysoPE 18:2	LysoPE 18:2 (2n isomer)	Lipids	C23H44NO7P	478.293	478.6	-	-	-	478.4;460.6;337.8	20	-	-	Pubchem	Manual identification	B(i)	53480926	3.61938e+06	3.3483e+06	2.31122e+06	4.09516e+06	4.38702e+06	5.26019e+06	4.29451e+06	2.61282e+06	2.65353e+06	3.98058e+06	4.48583e+06	1.22841e+07	2.86555e+06	4.70877e+06	9.27737e+06	2.65665e+06	3.32526e+06	3.03492e+06	9.42468e+06	4.75873e+06	5.69468e+06	4.37953e+06	2.77076e+06	5.43059e+06	2.69707e+06	5.30947e+06	3.96715e+06	5.84703e+06	6.52651e+06	5.31008e+06	5.87744e+06
R0106	10.49	MAG (18:2)	MAG(18:2)	Lipids	C21H38O4	355.284	355.3	-	-	-	355.4;267.6	20	-	-	Pubchem	Manual identification	B(ii)	6436630	955443	1.26893e+06	1.75185e+06	410812	1.03477e+06	2.49788e+06	426737	502309	485070	722360	837461	1.00989e+06	869531	1.67577e+06	1.18321e+07	478076	604022	478922	478263	677718	1.85073e+06	1.05379e+06	1.3708e+06	1.10885e+06	1.4277e+06	1.47041e+06	1.05334e+06	1.03503e+07	1.58158e+06	1.98079e+06	801385
R0108	0.96	Isopentenyladenine-9-N-Glucoside	Isopentenyladenine-9-N-Glucoside	Nucleotides and derivatives	C16H23N5O5	366.177	366.2	-	-	-	365.8;204.1;186.2	40	-	-	Pubchem	Manual identification	B(ii)	25200472	1.12759e+06	1.80205e+06	1.95683e+06	1.66367e+06	1.85242e+06	1.73337e+06	1.70433e+06	1.08927e+06	1.83232e+06	1.6062e+06	1.94033e+06	1.43358e+06	1.29619e+06	2.6188e+06	2.20905e+06	2.10016e+06	2.12695e+06	1.48482e+06	1.32477e+06	2.05539e+06	2.43719e+06	2.27757e+06	1.86157e+06	2.02047e+06	1.83094e+06	2.27774e+06	1.64208e+06	2.12235e+06	3.40363e+06	1.93548e+06	1.63961e+06
R0110	8.75	MAG (18:1)	MAG (18:1)	Lipids	C21H40O4	357.3	357.2	-	-	-	357.7;339.8;265.7;247.7	20	-	-	Pubchem	Manual identification	B(ii)	12178130	26042.8	249083	104338	127186	125386	537240	68412.8	55081	28637.9	67163.9	141839	78773.4	226902	57000.9	3727.91	24773.6	57667.9	139101	56760.1	65230.1	117683	270511	46069.2	24780.6	80416.4	217331	656799	157020	99876.9	139472	93627.3
R0111	0.74	2'-Deoxyinosine-5'-monophosphate	2'-Deoxyinosine-5'-monophosphate	Nucleotides and derivatives	C10H13N4O7P	333.06	333.1	-	-	-	333.6;235.3;137.0	40	-	-	Pubchem	Manual identification	B(ii)	135398614	1.73909e+06	1.02886e+07	9.26386e+06	9.49826e+06	1.00784e+07	3.68224e+06	1.2006e+07	8.2378e+06	7.61507e+06	1.03401e+07	5.2013e+06	3.64533e+06	7.83192e+06	8.19248e+06	5.1081e+06	1.17967e+07	1.05875e+07	6.0428e+06	4.23893e+06	7.97253e+06	1.23874e+07	1.25381e+07	3.38093e+06	5.9051e+06	6.05737e+06	9.25168e+06	6.70021e+06	9.6632e+06	1.57757e+07	6.22807e+06	8.69975e+06
R0112	0.62	Spermine	Spermine	Alkaloids	C10H26N4	203.223	203	-	-	-	143.2;100.8;82.8	40	-	-	Pubchem	Standard product identification	A	1103	1.03779e+08	9.54466e+07	1.11288e+08	9.45957e+07	9.27703e+07	1.09224e+08	1.0546e+08	1.06157e+08	8.84087e+07	8.05959e+07	9.35702e+07	7.39079e+07	1.09243e+08	9.45104e+07	8.9165e+07	1.17753e+08	9.76821e+07	8.57916e+07	9.02372e+07	1.07312e+08	1.11762e+08	7.15322e+07	1.20051e+08	1.04679e+08	1.11098e+08	9.82455e+07	1.21768e+08	5.23459e+07	9.29559e+07	1.19178e+08	1.12576e+08
R0113	0.83	L-Proline	L-Proline	Amino acids and derivatives	C5H9NO2	116.071	116.1	-	-	-	116.2;69.8	40	-	-	Pubchem	Standard product identification	A	145742	1.91503e+07	9.44162e+06	6.46491e+06	9.79196e+06	1.14194e+07	1.27078e+07	1.47393e+07	1.17308e+07	3.24798e+07	1.31736e+07	6.47854e+06	4.3004e+07	3.37323e+07	3.40325e+07	3.5805e+07	4.40122e+06	1.76296e+07	3.87501e+07	4.45302e+07	9.42514e+06	8.68644e+06	1.971e+07	5.43266e+06	1.74426e+07	6.74192e+06	4.55534e+06	7.15675e+06	4.58853e+07	1.8204e+07	6.66069e+06	1.15972e+07
R0114	0.83	L-Glutamic acid	L-Glutamic acid	Amino acids and derivatives	C5H9NO4	148.06	148.1	-	-	-	148.2;130.2;102.0;83.8	40	-	-	Pubchem	Standard product identification	A	33032	9.68761e+06	8.25176e+06	7.54049e+06	1.94394e+07	1.00594e+07	1.35577e+07	2.18303e+07	1.26288e+07	1.02697e+07	2.02632e+07	1.1386e+07	7.07276e+06	1.81396e+07	1.68917e+07	2.43231e+07	1.46869e+07	1.26081e+07	2.15966e+07	1.35522e+07	1.42233e+07	7.24784e+06	1.78777e+07	4.15068e+06	9.41618e+06	6.33492e+06	1.00952e+07	1.2472e+07	7.42429e+06	2.31448e+07	1.58318e+07	2.33768e+07
R0115	1.92	L-Phenylalanine	L-Phenylalanine	Amino acids and derivatives	C9H11NO2	166.086	166	-	-	-	166.3; 121.8; 102.8; 76.8	40	-	-	Pubchem	Standard product identification	A	6140	3.24943e+07	3.53242e+07	6.92521e+06	1.91274e+08	2.70454e+07	2.13078e+07	2.68645e+07	2.91261e+07	3.46173e+07	2.10649e+08	1.01138e+07	7.34981e+07	1.63411e+08	1.67532e+07	1.80249e+07	1.03233e+07	9.24167e+06	7.12309e+07	1.62521e+08	4.63972e+07	1.59159e+07	1.04888e+07	4.64544e+07	1.83752e+07	7.73006e+06	2.78079e+07	3.27531e+07	8.31866e+06	7.80498e+06	3.54177e+07	8.65489e+07
R0116	0.83	L-Asparagine	L-Asparagine	Amino acids and derivatives	C4H8N2O3	133.061	133.1	-	-	-	133.2; 116.0; 86.9; 73.7	40	-	-	Pubchem	Standard product identification	A	6267	2.48407e+07	1.15791e+07	5.83328e+06	1.30355e+07	2.39187e+07	2.06255e+07	1.34657e+07	2.06364e+07	1.29225e+07	1.5218e+07	8.73174e+06	1.14274e+07	1.49733e+07	2.06369e+07	2.49448e+07	6.163e+06	1.28347e+07	1.2434e+06	8.89042e+06	1.82828e+07	3.32739e+06	6.50915e+06	1.47622e+07	2.29224e+07	8.3566e+06	6.55522e+06	1.45528e+07	1.10374e+06	4.50122e+06	9.28084e+06	9.27308e+06
R0117	1.81	Adenosine	Adenosine	Nucleotides and derivatives	C10H13N5O4	268.104	268.1	-	-	-	268.4;135.8	40	-	-	Pubchem	Standard product identification	A	60961	9.94889e+07	1.06422e+08	1.0733e+08	1.48585e+08	4.94591e+07	6.95611e+07	1.12069e+08	1.01726e+08	1.02441e+08	1.84397e+08	1.03227e+08	2.37056e+08	1.6731e+08	2.87472e+08	1.859e+08	9.92958e+07	1.0551e+08	8.58672e+07	2.61567e+08	1.80853e+08	2.32576e+08	1.29604e+08	1.71254e+08	1.76143e+08	8.4266e+07	1.45002e+08	1.43593e+08	1.54846e+08	8.4839e+07	1.71201e+08	1.34006e+08
R0118	2.38	2-Furanoic Acid	2-Furanoic Acid	Organic acids	C5H4O3	113.023	113	-	-	-	113.0;94.9;71.6	40	-	-	Pubchem	Standard product identification	A	6919	22999.9	7611.29	14222.2	21378.7	22087.1	12862	10318.9	6378.4	17100.8	4533.7	16073.1	15134.9	24949	11120.8	7974.34	3184.27	22287.4	11899.6	3926.28	16621	21550.6	13861.8	9208.52	15458.5	1606.14	2760.94	18310.1	39701.3	4728	12882.3	5559.88
R0121	1.23	6-Aminocaproic acid	6-Aminocaproic acid	Organic acids	C6H13NO2	132.102	132.1	-	-	-	132.2;85.9;68.8	40	-	-	Pubchem	Standard product identification	A	564	4.81883e+06	1.22384e+07	1.86543e+07	2.3003e+06	6.77289e+06	1.86032e+07	1.23826e+06	2.58575e+06	2.98508e+06	1.94925e+06	4.30662e+06	5.62345e+06	3.31558e+06	2.30335e+06	3.66451e+06	1.22259e+06	7.41965e+06	1.86547e+06	1.35264e+07	5.25475e+06	4.71931e+06	5.1071e+06	1.72736e+07	5.17801e+06	1.87845e+07	1.00672e+07	6.05612e+06	6.41238e+06	1.77483e+06	2.22931e+07	2.06856e+06
R0124	3.35	L-Epicatechin	L-Epicatechin	Flavonoids	C15H14O6	291.086	291	-	-	-	291.5;273.6;207.5;161.2;123.1	40	-	-	Pubchem	Standard product identification	A	12309509	1.1082e+08	1.49307e+08	1.32946e+08	2.08912e+08	1.48775e+08	5.71417e+06	2.16458e+08	1.57437e+08	2.70801e+08	1.5682e+08	1.97347e+08	2.96034e+08	1.2532e+08	2.17415e+08	2.64853e+08	1.01601e+08	1.9929e+08	2.41767e+08	2.67928e+08	1.72641e+08	1.49191e+08	1.19929e+08	6.07083e+06	1.82337e+08	1.26357e+08	1.43318e+08	1.6094e+08	2.85428e+08	1.29674e+08	6.43091e+06	1.95585e+08
R0125	2.91	5'-Deoxy-5'-(methylthio)adenosine	5'-Deoxy-5'-(methylthio)adenosine	Nucleotides and derivatives	C11H15N5O3S	298.097	298	-	-	-	298.6;135.8	40	-	-	Pubchem	Standard product identification	A	439176	6.85921e+07	3.34993e+07	1.84676e+07	5.91664e+07	4.09799e+07	4.95249e+07	5.06741e+07	3.14802e+07	6.05429e+07	4.9765e+07	3.12024e+07	2.73886e+07	5.48961e+07	7.24247e+07	7.93657e+07	5.34081e+07	4.56621e+07	3.60737e+07	3.89348e+07	6.19252e+07	2.41033e+07	2.87334e+07	2.99579e+07	4.07074e+07	1.82321e+07	4.37736e+07	6.20943e+07	2.45626e+07	2.68765e+07	4.20408e+07	3.57097e+07
R0126	11.17	Sesamolin	Sesamolin	Others	C20H18O7	371.113	371.1	-	-	-	371.6;355.2;267.7;727	40	-	-	Pubchem	Standard product identification	A	101746	1.88878e+06	1.35071e+06	1.14434e+06	1.32956e+06	1.56264e+06	1.08349e+06	1.07849e+06	1.00783e+06	1.45225e+06	1.60337e+06	983211	260475	1.01719e+06	982951	748671	1.16639e+06	1.1778e+06	1.14143e+06	968872	1.1198e+06	1.53402e+06	1.40535e+06	1.94573e+06	1.06407e+06	1.27809e+06	1.7251e+06	1.25825e+06	1.17331e+06	734614	1.01545e+06	843850
R0130	0.99	1,1-Dimethylbiguanide	1,1-Dimethylbiguanide	Others	C4H11N5	130.109	130	-	-	-	130.2;110.9;98.9;83.9	40	-	-	Pubchem	Standard product identification	A	4091	196266	204327	224508	245955	254984	228602	259189	150103	206748	225201	228063	151127	277112	269102	224791	251107	224866	194065	145129	206992	262044	212337	182999	185839	262231	251639	196496	228187	197588	263504	240587
R0131	7.77	3-Hydroxyflavone	3-Hydroxyflavone	Flavonoids	C15H10O3	239.07	239	-	-	-	239.2;221.2;179.0;143.0	60	-	-	Pubchem	Standard product identification	A	11349	36703.8	43520.1	24365.4	38972.3	27506.4	24351.2	41198	52369	29910.9	43585.5	20761.4	58084.8	36497.9	23594.2	57066.5	53936.5	54330.7	52407.1	44613.5	21516.1	4735.5	31885.2	32122.9	32804.1	42442.2	32078.6	43022.9	34025.3	46165.5	41310.9	49831.8
R0134	2.41	Cyanidin-3-O-galactoside	Cyanidin-3-O-galactoside	Flavonoids	C21H21O11+	450.116	449.1	-	-	-	287.2	40	-	-	Pubchem	Standard product identification	A	176457	3.8612e+06	1.74454e+06	770047	239213	26369.4	7.16837e+06	36921.3	520548	9.33441e+07	126550	3.27387e+06	4.28677e+06	1.45624e+06	1.46796e+06	1.40178e+06	217139	2.02598e+06	1.23403e+06	7.37873e+06	985663	1.3582e+06	1.2741e+06	1.398e+07	1.76525e+06	2.09926e+06	1.37451e+06	1.01029e+07	2.64927e+08	3.98212e+07	5.58122e+06	2.25991e+06
R0135	7.77	β-Sitosterol	β-Sitosterol	Steroids	C29H50O	415.393	415.4	-	-	-	415.6;295.6;118.7	40	-	-	Pubchem	Standard product identification	A	222284	1.24325e+08	1.07052e+08	3.04655e+08	1.35569e+08	1.42095e+08	1.18717e+08	1.7224e+08	2.9111e+08	2.80676e+08	1.26838e+08	2.79806e+08	2.87649e+08	2.94167e+08	2.81734e+08	2.66728e+08	1.03766e+08	9.86082e+07	1.2411e+08	2.80199e+08	1.32597e+08	1.57177e+08	1.04247e+08	1.41578e+08	2.78413e+08	2.71574e+08	1.10044e+08	2.56285e+08	2.49131e+08	1.97196e+08	2.7212e+08	2.05028e+08
R0138	3.84	Hyperoside	Hyperoside	Flavonoids	C21H20O12	465.103	465.1	-	-	-	465.2;333.6;303.6;285.5;153.2	40	-	-	Pubchem	Standard product identification	A	5281643	5.28556e+07	1.38847e+07	9.70483e+06	2.2938e+07	6.7284e+07	5.4013e+07	3.86564e+07	5.36798e+07	7.68409e+07	8.93719e+06	2.81301e+07	3.89679e+07	8.95954e+06	6.86909e+06	3.44352e+07	1.62864e+07	2.6719e+07	3.42842e+07	8.85742e+07	2.35435e+07	9.55279e+06	2.05624e+07	1.53361e+07	2.24244e+07	1.39443e+07	1.10606e+07	2.81567e+07	2.71139e+08	3.21266e+07	1.52687e+07	3.20143e+07
R0139	12.48	Benzyl Beta-D-Glucopyranoside	Benzyl Beta-D-Glucopyranoside	Others	C13H18O6	271.118	271.1	-	-	-	271.4;229.3;199.3;155.2;99.0	40	-	-	Pubchem	Standard product identification	A	188977	3.41068e+06	3.2761e+06	3.23761e+06	3.22995e+06	3.12123e+06	3.08187e+06	3.12233e+06	2.9417e+06	2.86269e+06	2.75844e+06	2.68563e+06	2.83553e+06	2.55358e+06	2.41641e+06	2.56487e+06	2.40937e+06	2.36713e+06	2.38212e+06	2.37694e+06	2.25529e+06	2.24945e+06	2.20243e+06	2.16995e+06	2.1513e+06	2.09213e+06	2.11618e+06	2.09697e+06	2.1849e+06	2.02328e+06	1.96732e+06	2.04359e+06
R0140	1.74	Kojic acid	Kojic acid	Organic acids	C6H6O4	143.034	143	-	-	-	142.9;114.8;100.8;82.9;72.8	40	-	-	Pubchem	Standard product identification	A	3840	313577	63465.6	101457	336763	199259	121749	362019	381228	136498	104248	77604.6	326081	122917	109200	262065	98937	225238	276932	244575	186737	91260.7	106424	72020.9	155257	58739.8	58865.8	181458	101471	62269.6	64152.9	452265
R0141	6.87	delta-Tocopherol	delta-Tocopherol	Others	C27H46O2	403.357	403.4	-	-	-	403.1;388.2;373.1;355.1	40	-	-	Pubchem	Standard product identification	A	92094	331820	240516	525758	267565	201056	351600	533350	345794	179898	353450	164783	283417	272062	119764	165020	198325	337434	200504	204710	444001	1.75823e+06	95613.3	1.89656e+06	626770	290775	2.92327e+06	226620	89584.2	189026	182778	230383
R0145	3.3	Trans-3-O-Coumaroylquinic acid	Trans-3-O-Coumaroylquinic acid	Phenolic acids	C16H18O8	339.107	339.1	-	-	-	339.7;321.7;177.2;147.0;119.2	40	-	-	Pubchem	Manual identification	B(ii)	9945785	4.64312e+07	2.0304e+07	4.40341e+07	4.96562e+07	1.72284e+07	5.69842e+07	3.86081e+07	8.87727e+07	1.07073e+07	5.31371e+07	2.16398e+07	4.98701e+07	2.09268e+07	4.13573e+07	1.24776e+08	1.49158e+07	4.40336e+07	4.57682e+07	1.53953e+08	8.48956e+07	5.30599e+06	2.5447e+07	3.22876e+07	3.81231e+07	6.37185e+07	1.40455e+07	3.44684e+07	3.89681e+07	4.90953e+07	3.94789e+07	1.01727e+08
R0146	3.3	Cis-3-O-Coumaroylquinic acid	Cis-3-O-Coumaroylquinic acid	Phenolic acids	C16H18O8	339.107	339.1	-	-	-	339.7;177.2;147.0;119.2	40	-	-	-	Manual identification	B(ii)	-	4.8277e+07	2.33464e+07	4.68028e+07	5.53157e+07	1.95641e+07	5.61396e+07	4.06624e+07	9.80339e+07	1.05566e+07	5.68795e+07	2.23179e+07	4.47729e+07	2.52393e+07	4.71156e+07	1.24012e+08	1.44415e+07	5.37924e+07	5.02243e+07	1.51879e+08	8.95372e+07	5.81122e+06	2.29569e+07	3.56983e+07	3.19755e+07	6.31867e+07	1.32229e+07	3.71845e+07	4.60702e+07	4.51988e+07	4.30881e+07	9.57636e+07
R0148	7.42	Lup-12-en-15α,19β-diol-3,11-dioxo-28-oic acid	Lup-12-en-15α,19β-diol-3,11-dioxo-28-oic acid	Terpenoids	C30H44O6	501.321	501.3	-	-	-	501.4;483.6;455.6	40	-	-	-	Manual identification	B(ii)	-	1820.88	3149.55	5744.25	2667.49	4051.5	62638.7	4451.89	4447.05	2306.97	1678.09	22110.9	21150.4	1382.5	3240.37	4889.94	1800.22	5467.21	2417.15	186783	1037.06	8955.35	1330.84	6412.11	5561.04	3329.51	1597.43	26866.6	481016	13528.8	7288.91	3246.7
R0149	3.34	Procyanidin C2	Procyanidin C2	Tannins	C45H38O18	867.213	867.2	-	-	-	866.2;577.7;410.0;247.6	40	-	-	Pubchem	Manual identification	B(i)	11182062	5.69114e+06	6.72322e+06	5.60528e+06	1.01211e+07	6.92474e+06	227466	1.24492e+07	8.7167e+06	1.46859e+07	7.0327e+06	6.85689e+06	1.80458e+07	5.42529e+06	2.23435e+06	1.61768e+07	4.27361e+06	9.17677e+06	1.44777e+07	1.64517e+07	8.38888e+06	8.14366e+06	3.77677e+06	274450	7.87069e+06	5.312e+06	6.56357e+06	6.72382e+06	1.54324e+07	5.10161e+06	300401	8.49642e+06
R0150	8.25	PC(18:2)isomer	PC(18:2)isomer	Lipids	C26H50NO7P	520.34	520.3	-	-	-	520.2;502.9;184.3;125.0	40	-	-	Pubchem	Manual identification	A	11005824	2.03527e+08	2.11596e+08	2.0817e+08	1.55014e+08	1.97324e+08	1.93084e+08	1.45604e+08	1.82994e+08	1.6175e+08	1.55518e+08	1.71293e+08	1.76144e+08	1.76803e+08	8.70357e+07	1.07256e+08	9.98341e+07	9.49187e+07	1.46681e+08	1.66119e+08	1.42244e+08	1.87841e+08	1.38829e+08	2.04514e+08	1.45691e+08	1.85404e+08	2.14849e+08	2.11091e+08	1.46098e+08	1.96184e+08	2.25941e+08	2.02805e+08
R0151	5.92	Hexadecylsphingosine	Hexadecylsphingosine	Lipids	C16H35NO2	274.274	274.3	-	-	-	274.3;103.0;87.8;69.8	40	-	-	-	Manual identification	B(ii)	-	1.5188e+07	1.20139e+07	1.94763e+07	1.25426e+07	1.4028e+07	1.58597e+07	1.19015e+07	1.52053e+07	1.98164e+07	1.43018e+07	1.56452e+07	1.97464e+07	1.52514e+07	1.41876e+07	1.68627e+07	1.42501e+07	1.50232e+07	1.61476e+07	1.80347e+07	1.38743e+07	1.25603e+07	1.53104e+07	1.50759e+07	1.87002e+07	1.52187e+07	1.48217e+07	1.70403e+07	1.78483e+07	1.59858e+07	1.67168e+07	2.54067e+07
R0152	8.26	LysoPC (18:2)	LysoPC (18:2)	Lipids	C26H50NO7P	520.34	520.3	-	-	-	520.2;502.9;184.3;125.0	40	-	-	Pubchem	Manual identification	A	11005824	2.021e+08	2.03072e+08	1.97148e+08	1.55549e+08	1.94562e+08	1.86498e+08	1.48258e+08	1.79118e+08	1.5765e+08	1.56624e+08	1.63508e+08	1.67793e+08	1.75198e+08	9.37626e+07	1.10535e+08	1.01384e+08	1.00859e+08	1.48137e+08	1.60259e+08	1.42698e+08	1.85149e+08	1.4117e+08	1.95365e+08	1.39631e+08	1.80139e+08	2.04686e+08	2.04252e+08	1.47483e+08	1.92276e+08	2.10227e+08	1.9863e+08
R0153	1.92	N-Benzylmethylene isomethylamine	N-Benzylmethylene isomethylamine	Alkaloids	C8H9N	120.081	120.1	-	-	-	119.9;102.8;90.8;76.9	40	-	-	-	Manual identification	B(ii)	-	6.89079e+06	7.1889e+06	1.35155e+06	4.98286e+07	5.57041e+06	4.55722e+06	6.04678e+06	6.28045e+06	7.01034e+06	6.19332e+07	2.52498e+06	1.58662e+07	4.03557e+07	3.70971e+06	3.67245e+06	2.40538e+06	2.28849e+06	1.42905e+07	4.20047e+07	9.62329e+06	3.29187e+06	2.41081e+06	1.08199e+07	4.16064e+06	1.57425e+06	5.66162e+06	7.19178e+06	1.67994e+06	1.73379e+06	7.64536e+06	1.93079e+07
R0154	3.85	6-Hydroxykaempferol-7-O-glucoside	6-Hydroxykaempferol-7-O-glucoside	Flavonoids	C21H20O12	465.103	465.1	-	-	-	465.2;302.8;165.7;84.8	40	-	-	Pubchem	Manual identification	B(ii)	5318240	4.83113e+07	1.37336e+07	9.1632e+06	2.27895e+07	6.3253e+07	5.20019e+07	3.46887e+07	5.05969e+07	7.91422e+07	8.96046e+06	2.46564e+07	4.16169e+07	8.49717e+06	6.14257e+06	3.14111e+07	1.568e+07	2.86049e+07	3.09709e+07	8.72508e+07	2.32405e+07	8.6301e+06	2.04636e+07	1.4108e+07	1.9182e+07	1.30962e+07	1.00044e+07	2.69088e+07	2.4331e+08	3.2662e+07	1.39791e+07	2.98486e+07
R0155	3.41	6-Hydroxykaempferol 3,6-Diglucoside	6-Hydroxykaempferol 3,6-Diglucoside	Flavonoids	C27H30O17	627.156	627.2	-	-	-	626.9;608.9;465.4;303.6	40	-	-	Pubchem	Manual identification	B(i)	14375137	159658	30182.6	24266.5	36695.4	501414	367419	8461.84	117979	911494	52090.9	32769.5	21525.9	52447.3	79597.5	9668.42	113549	117832	53936.6	163445	143499	19382.2	35711.5	60478.1	44203.7	14612.7	8876.15	222304	3.07714e+06	270780	145651	145178
R0156	0.83	Trigonelline	Trigonelline	Alkaloids	C7H7NO2	138.055	138.1	-	-	-	138.0; 93.8; 77.9; 64.8	40	-	-	Pubchem	Manual identification	B(i)	5570	3.12161e+07	1.75975e+07	2.26985e+07	8.01191e+06	1.82921e+06	1.96973e+07	2.68008e+06	1.89312e+06	1.92084e+06	3.75642e+06	1.62184e+07	1.50702e+07	1.49715e+07	1.50015e+07	1.15556e+06	1.32921e+06	2.00681e+07	642309	2.779e+07	86286.3	9.22398e+06	9.02972e+06	1.28486e+07	2.78938e+07	2.94903e+07	7.05327e+06	1.71532e+07	2.14768e+07	8.82072e+06	1.55032e+07	126879
R0157	4.19	Myricetin	Myricetin	Flavonoids	C15H10O8	319.045	319	-	-	-	319.8;301.7;153.2	40	-	-	Pubchem	Standard product identification	A	5281672	11608.7	9125.49	14030.9	28824.2	29094.3	11631.5	11629.5	35402.1	23266.7	9964.84	13123.7	42647.4	7873.1	809529	43620.8	3817.36	19079.1	12214.3	35730	6627.74	42836.7	1972.78	43347.2	3333.59	4185.44	18692.6	9141.33	70280.5	10676.4	2500.5	26875.1
R0158	3.3	Riboflavin	Riboflavin	Others	C17H20N4O6	377.146	377.1	-	-	-	377.4;359.9;215.5	30	-	-	Pubchem	Standard product identification	A	493570	691798	1.1909e+06	1.77523e+06	923222	776394	1.5707e+06	615483	734516	682238	1.18567e+06	457972	1.86619e+06	1.33213e+06	3.52681e+06	1.42821e+06	765724	1.18127e+06	533532	2.71191e+06	2.65167e+06	2.63079e+06	741962	1.2338e+06	1.18014e+06	1.34697e+06	1.15307e+06	829435	2.35545e+06	1.18487e+06	883607	819752
R0159	2.36	Asp-phe	Asp-phe	Amino acids and derivatives	C13H16N2O5	281.113	281.3	-	-	-	281.4;265.6;235.6;221.5;120.2	20	-	-	Pubchem	Standard product identification	A	93078	546669	613125	188973	980549	473768	643697	998793	678119	611104	1.60363e+06	178324	1.61083e+06	984193	527362	541744	183578	829617	915502	1.84784e+06	829627	240284	829271	218375	686219	235193	506720	742762	1.04108e+06	460417	232335	1.27844e+06
R0160	0.83	β-Nicotinamide mononucleotide	β-Nicotinamide mononucleotide	Nucleotides and derivatives	C11H15N2O8P	335.064	335.1	-	-	-	335.6;123.1	20	-	-	Pubchem	Standard product identification	A	14181	3.50319e+06	1.16334e+07	1.74613e+07	5.52394e+06	2.27155e+06	2.00752e+06	5.00633e+06	2.43203e+06	3.86684e+06	3.7982e+07	2.91195e+07	5.56301e+06	2.26079e+07	5.50419e+07	4.4376e+06	4.51243e+06	2.99862e+06	2.58968e+06	1.02083e+07	7.41597e+06	3.25383e+07	7.73621e+06	1.26378e+07	7.6013e+06	1.10035e+07	1.3721e+07	1.31284e+07	2.22562e+06	3.56733e+06	2.80749e+07	8.44074e+06
R0161	3.26	N-Acetyl-5-hydroxytryptamine	N-Acetyl-5-hydroxytryptamine	Alkaloids	C12H14N2O2	219.113	219.1	-	-	-	219.6;203.5;98.9	20	-	-	Pubchem	Standard product identification	A	903	160385	79736.3	109370	118507	70327.3	290056	83175.3	73840	96045.2	103056	123797	230711	95473	52038.2	186559	86766.1	95028.6	99640.4	162125	93370.1	73129.1	81510.3	119496	97452.3	78065.9	82111	166493	143779	197715	100402	73469.8
R0162	0.87	O-Acetylserine	O-Acetylserine	Amino acids and derivatives	C5H9NO4	148.06	148.1	-	-	-	130.2;102.1;84.0	20	-	-	Pubchem	Standard product identification	A	99478	1.26665e+06	383820	420213	1.15354e+06	874943	713495	1.03508e+06	1.49039e+06	618707	760278	290583	1.00025e+06	680340	411134	1.36597e+06	271816	771156	758178	2.38652e+06	976446	408127	450630	322037	749344	569044	389467	587647	1.00082e+06	610555	493266	850152
R0163	2.18	D-Pantothenic Acid	D-Pantothenic Acid	Others	C9H17NO5	220.118	220.2	-	-	-	220.4;202.4;184.4;124.2	20	-	-	Pubchem	Standard product identification	A	6613	3.00899e+07	1.44263e+07	1.24519e+07	1.8568e+07	2.44962e+07	2.52332e+07	1.75616e+07	1.52961e+07	2.45008e+07	2.06098e+07	3.21445e+07	3.72372e+07	1.75737e+07	2.01791e+07	2.03969e+07	1.36562e+07	1.45792e+07	3.74151e+07	3.15425e+07	1.45361e+07	1.21759e+07	1.56408e+07	2.14436e+07	3.02435e+07	1.775e+07	1.43702e+07	1.46961e+07	2.3351e+07	2.21395e+07	1.65222e+07	1.9693e+07
R0164	0.87	DL-2-Aminoadipic acid	DL-2-Aminoadipic acid	Alkaloids	C6H11NO4	162.076	162.1	-	-	-	162.2;116.2;73.0	20	-	-	Pubchem	Standard product identification	A	469	342914	743682	818486	474152	532398	672592	615076	434207	570779	612146	525822	382704	520388	588176	613698	469438	634352	475973	614900	831150	976650	715854	444258	511181	681209	485912	522767	543560	745006	538448	323849
R0165	1.26	Nicotine	Nicotine	Alkaloids	C10H14N2	163.123	163.1	-	-	-	163.3;145.3;130.2;117.0;102.8;68.8	30	-	-	Pubchem	Standard product identification	A	89594	200174	138915	265201	5.82155e+07	221626	219913	2.83157e+07	189714	5.38512e+07	185097	1.07078e+07	546195	153957	177084	180613	223796	296451	2.78967e+07	573618	214081	2.89291e+06	111462	145594	380069	451647	9.17148e+06	64208.6	190583	183721	278345	2.90255e+07
R0166	1.25	S-Allyl-L-cysteine	S-Allyl-L-cysteine	Amino acids and derivatives	C6H11NO2S	162.058	162.1	-	-	-	162.2;144.2;116.0;72.7	20	-	-	Pubchem	Standard product identification	A	9793905	27556.4	28541	16758.1	51328.9	25377.2	62366.3	48595.5	93266.2	58703.1	22699.4	39544.2	71435.7	19491.1	18620.8	63870.9	32314.1	1.01875e+06	7876.8	89418	4.76879e+06	37780.2	31517.3	108576	48744.8	30551.8	86428.2	13389.3	29001.5	231584	121953	22736.1
R0167	4.15	Selgin 5-O-hexoside	Selgin 5-O-hexoside	Flavonoids	C22H22O12	479.118	479.1	-	-	-	478.9;333.0;317.0	20	-	-	-	Manual identification	B(i)	-	3.10061e+06	846297	361662	1.09517e+06	6.45673e+06	1.36028e+06	1.07704e+06	3.20441e+06	4.34758e+06	249320	498381	326310	556690	476654	681766	1.11835e+06	2.72112e+06	1.17121e+06	959683	1.76298e+06	292651	914134	529067	520822	539255	453360	3.34932e+06	5.93925e+06	667073	339623	915605
R0168	0.87	Nicotinate ribonucleoside	Nicotinate ribonucleoside	Others	C11H14NO6+	257.089	256.2	-	-	-	256.6;196.4;155.3;124.2	10	-	-	Pubchem	Manual identification	B(i)	161233	6.03272e+06	4.18086e+06	3.34489e+06	3.05999e+06	2.94494e+06	5.56027e+06	2.96199e+06	4.4502e+06	3.18776e+06	4.61101e+06	3.23808e+06	1.13617e+07	4.90719e+06	7.03855e+06	4.96545e+06	2.56131e+06	3.12442e+06	4.151e+06	1.57148e+07	3.61222e+06	3.94787e+06	5.87112e+06	4.20894e+06	4.27353e+06	4.49984e+06	4.82431e+06	4.6726e+06	6.32822e+06	3.37136e+06	4.83719e+06	6.39297e+06
R0169	1.92	Hordenine	Hordenine	Alkaloids	C10H15NO	166.123	166.1	-	-	-	166.3;148.2;125.0;94.9;83.8	20	-	-	Pubchem	Manual identification	B(ii)	68313	164907	183897	29064.1	1.21855e+06	126898	66649.7	135394	183053	168102	1.50267e+06	49063.7	377566	963187	100380	132317	43320.3	41590.9	365901	863327	232169	74489.7	86584.9	223640	80535.4	51645.3	139635	142965	60410.8	63099.6	140994	468510
R0170	3.26	Hydroxy-methoxycinnamate	Hydroxy-methoxycinnamate	Phenolic acids	C10H10O4	195.065	195.1	-	-	-	195.4;177.2;145.1;117.0;88.8	20	-	-	-	Manual identification	B(i)	-	9.17375e+06	1.57911e+06	2.88541e+06	5.5315e+06	2.86076e+06	4.48834e+06	6.53642e+06	1.97881e+07	5.94699e+06	9.95906e+06	2.5244e+06	4.57477e+07	5.21974e+06	599725	5.92879e+06	796376	4.6603e+06	2.15654e+06	4.54889e+07	6.51147e+06	1.33544e+06	7.34625e+06	920689	7.16555e+06	3.03773e+06	2.48143e+06	1.52162e+06	5.85275e+06	1.92859e+06	2.18929e+06	5.92389e+06
R0171	0.83	Aspartic acid di-O-glucoside	Aspartic acid di-O-glucoside	Amino acids and derivatives	C16H27NO14	458.15	458.1	-	-	-	458.4;134.2;116.2	20	-	-	-	Manual identification	B(i)	-	6.69191e+06	8.49145e+06	7.30179e+06	4.8562e+06	4.70483e+06	6.78037e+06	5.48899e+06	3.41337e+06	1.25407e+07	5.34128e+06	5.65868e+06	1.26609e+07	8.80325e+06	1.02811e+07	1.06633e+07	3.47282e+06	1.06266e+07	9.70012e+06	1.21292e+07	4.48762e+06	1.13899e+07	1.37819e+07	3.7073e+06	6.03626e+06	6.08161e+06	6.44362e+06	3.77822e+06	2.00121e+07	1.05903e+07	6.32075e+06	3.88379e+06
R0172	0.87	Inosine 5'-monophosphate	Inosine 5'-monophosphate	Nucleotides and derivatives	C10H13N4O8P	349.054	349.1	-	-	-	349.6;331.7;137.2	20	-	-	Pubchem	Standard product identification	A	135398640	500282	1.90149e+06	2.74327e+06	486956	323857	457317	517108	382886	610357	5.20134e+06	4.41559e+06	821254	2.65503e+06	1.18354e+07	672975	647973	503450	604517	826673	748224	8.62264e+06	1.29823e+06	3.18922e+06	666886	2.78238e+06	3.27607e+06	1.92801e+06	520142	1.19371e+06	5.43882e+06	785015
R0173	3.84	5-O-p-Coumaroyl shikimic acid	5-O-p-Coumaroyl shikimic acid	Phenolic acids	C16H16O7	321.097	321.1	-	-	-	321.8;165.4;153.2;147.2	20	-	-	-	Manual identification	B(ii)	-	43381.7	9124	60662.7	61553.9	11693.6	60095.5	22518.8	198447	11288.7	88442.8	4331.2	165196	26855.4	8663.07	250300	4333.03	28578.8	32048.9	523865	20516.9	14749.5	22086	43266.2	32105.1	114449	23423.5	388013	1.42189e+06	13800.9	31631.4	45912.1
R0174	0.96	Thiamine	Thiamine	Others	C12H17N4OS+	266.12	265.1	-	-	-	265.1;205.2;157.0;144.1;122.0	20	-	-	Pubchem	Standard product identification	A	1130	398183	2.36082e+06	743920	820482	2.63496e+06	291222	164465	203760	2.93854e+06	757676	341528	2.06963e+06	1.07136e+06	1.92505e+06	465484	916529	337088	207261	419246	782714	4.48351e+06	1.97462e+06	3.42474e+06	240125	2.16471e+06	939708	798714	2.85968e+06	1.69536e+06	713506	270860
R0175	9.66	Octadeca-11E,13E,15Z-trienoic acid	Octadeca-11E,13E,15Z-trienoic acid	Lipids	C18H30O2	279.232	279.2	-	-	-	279.06;201.4;148.6;121.1	20	-	-	Pubchem	Manual identification	B(ii)	5494436	3.55075e+07	3.60881e+07	8.6873e+07	3.49832e+07	2.82732e+07	2.90489e+07	4.11182e+07	2.81308e+07	3.45892e+07	3.00115e+07	3.14188e+07	7.73463e+07	4.14947e+07	3.64674e+07	3.13423e+07	2.92638e+07	3.67173e+07	3.25358e+07	4.68534e+07	3.10721e+07	2.90274e+07	4.8801e+07	3.2825e+07	3.5572e+07	3.72803e+07	3.23839e+07	3.35497e+07	3.59403e+07	3.08018e+07	4.192e+07	3.33435e+07
R0176	0.83	L-(-)-Threonine	L-(-)-Threonine	Amino acids and derivatives	C4H9NO3	120.066	120	-	-	-	120.2; 103.0; 74.0	20	-	-	Pubchem	Standard product identification	A	6288	4.26579e+06	3.62358e+06	2.48645e+06	3.48997e+06	3.5337e+06	2.61173e+06	3.60373e+06	3.93014e+06	3.32317e+06	3.30019e+06	1.9722e+06	2.66703e+06	3.94298e+06	4.42262e+06	3.03984e+06	2.24555e+06	4.24576e+06	2.19829e+06	3.89596e+06	4.24645e+06	2.34236e+06	2.75303e+06	2.86284e+06	3.49098e+06	2.70916e+06	2.44461e+06	4.32256e+06	1.77352e+06	4.328e+06	2.2017e+06	3.72654e+06
R0177	0.82	L-(+)-Lysine	L-(+)-Lysine	Amino acids and derivatives	C6H14N2O2	147.113	147	-	-	-	130.1; 83.9	20	-	-	Pubchem	Standard product identification	A	5962	5.69336e+06	5.34849e+06	1.44444e+06	4.92554e+06	9.04977e+06	5.21725e+06	1.82227e+07	4.17144e+06	9.039e+06	9.75183e+06	7.08068e+06	1.46587e+06	8.07648e+06	1.50303e+07	3.06647e+07	2.99535e+06	3.66632e+07	3.65778e+06	3.24193e+06	3.97711e+06	2.0246e+06	9.88846e+06	2.51809e+06	8.09531e+06	1.97657e+06	3.63337e+06	2.11301e+06	4.26554e+06	2.97827e+07	1.63931e+06	1.14634e+07
R0178	1.18	L-(-)-Tyrosine	L-(-)-Tyrosine	Amino acids and derivatives	C9H11NO3	182.081	182.1	-	-	-	182.3; 165.2; 147.2; 136.1	20	-	-	Pubchem	Standard product identification	A	6057	2.00751e+07	4.9766e+06	3.78501e+06	3.24529e+07	7.31546e+06	6.25276e+06	1.43202e+07	1.96335e+07	2.78457e+07	2.74404e+07	7.30456e+06	4.34386e+07	3.54445e+07	1.61222e+07	2.52748e+07	1.31866e+07	7.5147e+06	1.74311e+07	4.47036e+07	2.20911e+07	9.41357e+06	7.60705e+06	2.064e+07	1.23116e+07	5.62508e+06	1.52396e+07	1.45882e+07	1.08159e+07	4.2432e+06	7.05793e+06	4.72068e+07
R0179	0.74	L-Histidine	L-Histidine	Amino acids and derivatives	C6H9N3O2	156.077	156.1	-	-	-	156.2; 110.0; 92.8; 82.9	20	-	-	Pubchem	Standard product identification	A	6274	2.55333e+07	8.25804e+06	6.29097e+06	1.62836e+07	1.62045e+07	1.19397e+07	6.8848e+06	1.45903e+07	6.39302e+06	2.48157e+07	1.42331e+07	1.94174e+07	1.3064e+07	1.17561e+07	2.10576e+07	2.24616e+06	8.46806e+06	2.62753e+06	1.88481e+07	2.28668e+07	6.76402e+06	8.29154e+06	1.25475e+07	1.36882e+07	7.13507e+06	3.56533e+06	2.87982e+07	3.3956e+06	3.45492e+06	1.25247e+07	6.79477e+06
R0180	0.78	L-(+)-Arginine	L-(+)-Arginine	Amino acids and derivatives	C6H14N4O2	175.119	175	-	-	-	175.3;158.3;69.8	20	-	-	Pubchem	Standard product identification	A	6322	1.56003e+07	8.66921e+06	5.5117e+06	1.69237e+07	1.0612e+07	6.36161e+06	9.15283e+06	1.65708e+07	3.39879e+06	1.22659e+07	4.02974e+06	5.85337e+06	1.06763e+07	7.35515e+06	3.08321e+07	3.926e+06	1.06253e+07	1.10168e+06	3.66475e+06	1.32018e+07	4.24916e+06	1.82019e+06	1.05568e+07	7.66118e+06	6.45462e+06	6.87576e+06	1.59294e+07	1.21998e+06	3.47561e+06	7.1814e+06	4.66904e+06
R0181	0.83	2-Aminoethanesulfinic acid	2-Aminoethanesulfinic acid	Organic acids	C2H7NO2S	110.027	110	-	-	-	110.0;93.0;79.9	20	-	-	Pubchem	Standard product identification	A	107812	699953	93023.8	86902.3	794110	2.80033e+06	30625.6	468804	1.32939e+06	236159	68594.5	101302	890876	139706	30166.4	756518	777232	736910	53494.6	501847	977471	205912	143724	64877.8	257225	106440	165776	122579	49022.4	290215	685832	939609
R0182	0.87	N6-Acetyl-L-lysine	N6-Acetyl-L-lysine	Amino acids and derivatives	C8H16N2O3	189.123	189.2	-	-	-	189.4;171.2;143.2;130.2;83.8	20	-	-	Pubchem	Standard product identification	A	92832	645750	1.18793e+06	1.02015e+06	998077	2.04065e+06	2.39272e+06	392977	1.50152e+06	171034	441637	1.12123e+06	447294	468599	198497	1.87603e+06	163630	2.39839e+06	452784	606238	727932	872830	315486	2.94252e+06	774479	1.14475e+06	606670	501653	610931	980869	1.23674e+06	237766
R0183	1.55	5,6-Dihydro-5-methyluracil	5,6-Dihydro-5-methyluracil	Nucleotides and derivatives	C5H8N2O2	129.066	129.1	-	-	-	129.1;112.1;97.0;83.9;68.8	20	-	-	Pubchem	Standard product identification	A	93556	746823	467272	465738	345392	419149	635185	322389	339868	457999	830596	529457	227166	683468	366774	491025	479978	322402	273789	149476	765499	440183	799683	827271	703386	732320	716609	806577	308424	232538	636880	594617
R0184	1.23	N-Propionylglycine	N-Propionylglycine	Amino acids and derivatives	C5H9NO3	132.065	132.1	-	-	-	132.2;85.8;68.9	20	-	-	Pubchem	Standard product identification	A	98681	506690	1.11573e+06	1.89982e+06	249656	756807	1.63719e+06	169486	238758	327409	231764	476433	557278	443947	248645	391414	132257	723747	142401	1.41656e+06	586820	617381	501209	1.52121e+06	675781	2.12463e+06	938065	639825	569265	194641	1.92412e+06	231077
R0185	0.78	1-Methylhistidine	1-Methylhistidine	Amino acids and derivatives	C7H11N3O2	170.092	170.1	-	-	-	170.3;152.3;134.2;96.8	20	-	-	Pubchem	Standard product identification	A	92105	706246	800055	365155	1.45165e+06	1.45249e+06	1.00349e+06	777811	880339	926504	315749	451820	232170	525791	1.04028e+06	2.47803e+06	163341	960604	701787	264872	1.84619e+06	275909	210262	525676	2.00738e+06	517601	300724	343854	71204.4	1.02724e+06	471058	728521
R0186	0.81	L-Glutamine	L-Glutamine	Amino acids and derivatives	C5H10N2O3	147.076	147.1	-	-	-	147.2; 130.2; 83.9; 68.9	20	-	-	Pubchem	Standard product identification	A	5961	7.53367e+06	5.42475e+06	1.43771e+06	5.11853e+06	1.11772e+07	6.41202e+06	1.90169e+07	5.27005e+06	9.2153e+06	9.45807e+06	8.23045e+06	1.33814e+06	6.00011e+06	1.69391e+07	3.23554e+07	2.5335e+06	3.76086e+07	3.72846e+06	3.38771e+06	4.55403e+06	2.13926e+06	1.03186e+07	1.52423e+06	8.52127e+06	1.09967e+06	3.97839e+06	2.34194e+06	3.5195e+06	3.15711e+07	1.8226e+06	1.30708e+07
R0187	3.94	N-(3-Indolylacetyl)-L-alanine	N-(3-Indolylacetyl)-L-alanine	Amino acids and derivatives	C13H14N2O3	247.108	247.1	-	-	-	247.4;229.3;114.8	30	-	-	Pubchem	Standard product identification	A	644225	419082	170269	288257	674694	764420	320338	601619	326406	182824	508091	142375	332451	125252	462342	376339	244970	387615	309444	151486	772528	266808	225337	121300	452696	273045	115404	599985	239213	268659	453779	238930
R0188	4.8	Ethyl 3,4-Dihydroxybenzoate (Ethyl protocatechuate)	Ethyl 3,4-Dihydroxybenzoate (Ethyl protocatechuate)	Organic acids	C9H10O4	183.065	183.1	-	-	-	183.2;154.9;126.6	20	-	-	Pubchem	Standard product identification	A	77547	314636	412469	523618	384777	428255	853402	450175	348603	232526	601921	292765	236284	721047	330938	288474	401307	338160	306601	228445	333466	204676	340942	376575	592427	710204	452470	832706	153795	171221	534264	746323
R0189	0.87	4-Guanidinobutyric acid	4-Guanidinobutyric acid	Organic acids	C5H11N3O2	146.092	146.1	-	-	-	146.2;128.0;100.1;86.9	20	-	-	Pubchem	Standard product identification	A	500	4.48377e+06	1.70189e+06	1.38533e+06	2.59049e+06	3.01081e+06	3.20567e+06	2.52308e+06	6.3914e+06	2.89937e+06	2.36104e+06	2.86186e+06	6.07047e+06	3.12267e+06	1.35594e+06	3.57398e+06	1.50569e+06	3.32774e+06	2.75444e+06	2.59679e+06	4.34948e+06	1.17615e+06	1.76133e+06	2.39267e+06	3.93542e+06	1.69829e+06	1.60459e+06	2.7847e+06	6.41811e+06	1.11645e+06	2.27085e+06	4.31933e+06
R0190	0.87	Guanine	Guanine	Nucleotides and derivatives	C5H5N5O	152.057	152	-	-	-	152.2;135.1;110.2	30	-	-	Pubchem	Standard product identification	A	135398634	1.95054e+06	2.39099e+06	2.12937e+06	2.24311e+06	1.91356e+06	1.29198e+06	2.87827e+06	1.79193e+06	1.70408e+06	1.80256e+06	1.84178e+06	1.7272e+06	1.64064e+06	3.41443e+06	1.61121e+06	1.218e+06	1.4955e+06	1.55466e+06	2.18439e+06	1.6665e+06	2.42778e+06	1.12674e+06	1.25421e+06	1.33244e+06	863944	875830	1.20328e+06	1.23915e+06	1.06469e+06	1.13909e+06	1.05974e+06
R0191	1.18	L-Methionine	L-Methionine	Amino acids and derivatives	C5H11NO2S	150.058	150	-	-	-	150.2; 133.1; 102.0; 86.9	40	-	-	Pubchem	Standard product identification	A	6137	5.60602e+06	2.32239e+06	2.19892e+06	3.87237e+07	9.6655e+06	5.20225e+06	5.63803e+06	2.38599e+07	1.01288e+07	1.4035e+07	9.58157e+06	2.02825e+06	8.96909e+06	1.13266e+07	1.39646e+07	1.53955e+07	5.01338e+06	7.1123e+06	2.81511e+06	1.88693e+07	3.04866e+06	5.85614e+06	2.37771e+06	3.20447e+06	3.1334e+06	5.1638e+06	1.50485e+07	7.58125e+06	2.49943e+06	2.76652e+06	1.65844e+07
R0192	1.18	2-Picolinic acid	2-Picolinic acid	Organic acids	C6H5NO2	124.039	124	-	-	-	124.2;82.8	20	-	-	Pubchem	Standard product identification	A	1018	275523	134127	178640	535193	145730	52824.8	1.2559e+06	523108	190701	371473	332033	428324	478166	289625	271340	619280	352795	94380.1	293864	477960	266446	157945	70888.3	165111	245843	294098	206479	198058	97837.6	100917	546999
R0193	1.34	5-Hydroxy-L-tryptophan	5-Hydroxy-L-tryptophan	Amino acids and derivatives	C11H12N2O3	221.092	221.1	-	-	-	221.4;203.4;175.3;158.3;130.2	20	-	-	Pubchem	Standard product identification	A	439280	801017	688327	858665	514954	794466	983200	1.19594e+06	694096	417059	930763	475778	342778	771290	1.06976e+06	282804	963307	1.11686e+06	567860	308610	612178	722961	1.05407e+06	673980	843221	1.20372e+06	585942	995259	636364	1.09384e+06	977294	235849
R0194	1.52	Xanthosine	Xanthosine	Nucleotides and derivatives	C10H12N4O6	285.083	285.1	-	-	-	285.5;267.4;225.2;187.3;153.2;137.0	20	-	-	Pubchem	Standard product identification	A	64959	1.01254e+06	634298	421177	1.08994e+06	477660	376234	1.047e+06	544764	664344	995944	456016	2.39183e+06	1.21974e+06	3.23855e+06	1.57831e+06	523767	704302	594700	2.6657e+06	1.08483e+06	3.15075e+06	517486	1.20015e+06	1.20451e+06	341149	851795	1.12781e+06	872943	631747	919184	688628
R0195	1.77	L-Methionine methyl ester	L-Methionine methyl ester	Amino acids and derivatives	C6H13NO2S	164.074	164.1	-	-	-	164.3;146.2;136.2;118.1	20	-	-	Pubchem	Standard product identification	A	64684	281819	120056	82288.7	222754	148307	228599	124868	235982	196428	137816	146502	181413	160886	102236	224213	154636	175131	164685	189176	113414	94999.5	123650	102628	119961	97317.5	79429.4	219973	268337	179533	134652	205389
R0196	3.34	p-Coumaric acid	p-Coumaric acid	Phenolic acids	C9H8O3	165.055	165.1	-	-	-	147.2;123.1;82.8	30	-	-	Pubchem	Standard product identification	A	637542	2.72512e+06	4.06635e+06	3.23022e+06	7.28761e+06	2.51864e+06	3.96209e+06	4.53011e+06	8.70161e+06	2.97123e+06	5.71164e+06	2.06064e+06	6.25202e+06	3.90377e+06	6.66429e+06	7.11563e+06	1.70436e+06	6.44463e+06	3.58097e+06	3.12752e+07	9.04298e+06	1.97918e+06	2.93659e+06	3.75358e+06	5.17711e+06	3.25771e+06	2.17465e+06	2.42728e+06	4.82577e+06	4.02895e+06	4.88181e+06	3.88262e+06
R0197	0.83	D-Mannitol	D-Mannitol	Others	C6H14O6	183.086	183.1	-	-	-	183.4; 82.8; 68.8	20	-	-	Pubchem	Standard product identification	A	6251	2.61551e+07	2.72966e+07	5.01999e+07	2.103e+07	1.46846e+07	2.04686e+07	4.72954e+07	4.41965e+07	3.67797e+07	3.00095e+07	6.47138e+07	2.91402e+07	1.66743e+07	1.59245e+07	2.25136e+07	2.74836e+07	2.44764e+07	5.08938e+07	2.78667e+07	4.05697e+07	4.3177e+07	7.13484e+07	4.01756e+07	8.61195e+06	6.72202e+07	4.93926e+07	2.03283e+07	4.69621e+07	7.74357e+07	1.67214e+07	5.09674e+07
R0198	0.83	L-Alanine	L-Alanine	Amino acids and derivatives	C3H7NO2	90.055	90	-	-	-	89.9; 71.6	20	-	-	Pubchem	Standard product identification	A	5950	4.62694e+06	1.05421e+06	361934	1.91536e+06	1.61333e+06	1.89798e+06	1.32209e+06	3.46889e+06	1.22586e+06	1.38321e+06	503494	1.11831e+06	1.53029e+06	4.6661e+06	2.18336e+06	663116	2.52964e+06	1.56147e+06	1.76306e+06	2.83052e+06	589178	877595	1.56789e+06	1.37585e+06	597257	839735	2.56844e+06	994173	1.78998e+06	1.30254e+06	1.69856e+06
R0199	0.65	Putrescine	Putrescine	Alkaloids	C4H12N2	89.1073	89	-	-	-	88.9;71.7	20	-	-	Pubchem	Standard product identification	A	1045	2.71306e+06	1.43922e+06	1.88224e+06	1.99025e+06	1.65286e+06	2.91424e+06	2.54377e+06	2.08025e+06	3.54538e+06	2.1327e+06	2.82673e+06	2.42621e+06	2.43779e+06	1.26986e+06	1.91103e+06	3.29177e+06	1.43251e+06	1.54955e+06	2.80582e+06	1.62276e+06	2.07792e+06	1.29633e+06	1.12851e+06	1.5016e+06	2.15755e+06	2.10935e+06	3.0645e+06	3.95086e+06	3.16972e+06	1.71754e+06	2.0014e+06
R0200	3.89	Luteolin-7-O-glucoside(Cynaroside)	Luteolin-7-O-glucoside(Cynaroside)	Flavonoids	C21H20O11	449.108	449.1	-	-	-	449.3;287.5	30	-	-	Pubchem	Standard product identification	A	5280637	2.8332e+06	5.0277e+06	1.95299e+06	6.08339e+06	2.97354e+06	1.6641e+06	1.13996e+07	4.45143e+06	3.631e+06	3.78673e+06	5.0197e+06	1.82966e+07	3.43844e+06	4.09089e+06	2.35228e+07	5.08768e+06	2.69035e+06	4.45092e+06	3.99813e+07	4.56952e+06	6.80689e+06	2.14714e+06	4.41127e+06	5.38061e+06	1.80103e+06	6.02042e+06	5.80722e+06	5.20069e+07	4.3993e+06	3.57656e+06	9.85234e+06
R0201	0.82	L-Ornithine	L-Ornithine	Amino acids and derivatives	C5H12N2O2	133.097	133	-	-	-	133.2; 116.0; 86.9; 73.8	20	-	-	Pubchem	Standard product identification	A	6262	2.79039e+07	1.67473e+07	7.87408e+06	1.596e+07	3.20204e+07	2.39115e+07	1.83204e+07	2.48712e+07	1.52129e+07	1.85251e+07	9.13992e+06	1.37001e+07	1.80644e+07	2.81455e+07	3.04953e+07	8.79314e+06	1.88685e+07	1.35797e+06	1.03559e+07	2.57142e+07	5.42322e+06	9.9547e+06	1.74935e+07	2.9388e+07	1.00672e+07	8.74387e+06	1.69032e+07	1.63198e+06	6.39997e+06	1.24354e+07	1.08834e+07
R0203	4.52	Indole-3-carboxaldehyde	Indole-3-carboxaldehyde	Alkaloids	C9H7NO	146.06	146.1	-	-	-	146.0;128.0;118.0;72.0	40	-	-	Pubchem	Standard product identification	A	10256	1.27852e+06	990043	989216	2.13037e+06	2.41479e+06	1.58736e+06	2.21936e+06	1.22996e+06	756816	1.53738e+06	565492	1.2791e+06	592948	1.49278e+06	1.47898e+06	844510	1.94805e+06	1.11798e+06	793701	4.01093e+06	1.4106e+06	1.13498e+06	852779	2.10418e+06	1.33739e+06	672701	3.13422e+06	986500	1.2567e+06	2.38875e+06	1.2421e+06
R0204	3.75	N-Phenylacetylglycine	N-Phenylacetylglycine	Amino acids and derivatives	C10H11NO3	194.081	194.1	-	-	-	194.4;176.4;153.1;135.0;91.8	40	-	-	Pubchem	Standard product identification	A	68144	158927	99433.5	107725	403323	49009.5	38479.4	204461	162460	238690	511555	396308	113018	190052	63023.9	59724	51668	144983	229510	154993	310966	274522	97206.2	223391	79805	111249	114696	71640.3	113886	95518.4	112292	91265.1
R0205	0.63	N-Acetyl-D-glucosamine	N-Acetyl-D-glucosamine	Others	C8H15NO6	222.097	222	-	-	-	222.5;181.3;82.8	20	-	-	Pubchem	Standard product identification	A	439174	6.28544e+06	4.18281e+06	5.52672e+06	5.05171e+06	3.76502e+06	5.38142e+06	4.54889e+06	5.17347e+06	5.15944e+06	4152904	4.25614e+06	3.53211e+06	5.58063e+06	4.3361e+06	3.66614e+06	4.3515e+06	3.67976e+06	3.06447e+06	3.08632e+06	5.50425e+06	4.23262e+06	3.61607e+06	5.65226e+06	3.7939e+06	4.20003e+06	4.52391e+06	4.84731e+06	1.73004e+06	2.60327e+06	4.33439e+06	4.76898e+06
R0207	6.76	Troxerutin (Trihydroxyethyl rutin)	Troxerutin (Trihydroxyethyl rutin)	Flavonoids	C22H34O3	347.258	347.3	-	-	-	347.2;329.4;285.4	30	-	-	Pubchem	Standard product identification	A	5486699	1.1494e+07	7.54127e+06	1.69162e+07	9.1657e+06	8.97568e+06	1.16011e+07	8.60701e+06	1.25889e+07	1.41766e+07	8.93411e+06	1.07936e+07	1.80803e+07	1.1931e+07	9.60279e+06	1.04257e+07	9.86566e+06	1.19227e+07	1.36408e+07	1.79994e+07	1.27956e+07	9.94173e+06	9.8711e+06	1.20093e+07	1.64959e+07	1.16995e+07	1.15647e+07	1.05921e+07	1.66917e+07	1.08756e+07	1.16046e+07	1.27893e+07
R0208	3.7	Scopoletin (7-Hydroxy-5-methoxycoumarin)	Scopoletin (7-Hydroxy-5-methoxycoumarin)	Lignans and Coumarins	C10H8O4	193.049	193.1	-	-	-	193.2;175.2;133.1;98.9	30	-	-	Pubchem	Standard product identification	A	5280460	807358	126926	251013	440259	502297	294548	140135	2.10222e+06	276961	127674	761408	421604	188900	209719	204583	96211.8	1.77872e+06	784956	318790	3.039e+06	267499	199602	433081	219075	192991	161032	900118	194886	978522	979069	647600
R0209	0.78	γ-aminobutyric acid	γ-aminobutyric acid	Organic acids	C4H9NO2	104.071	104.1	-	-	-	104.2;86.2;60.0	20	-	-	Pubchem	Standard product identification	A	119	570046	184960	94598.5	281299	114150	155375	248918	192759	372881	188075	70366.3	526313	232111	737824	443038	116942	122970	147302	751708	273748	144436	273288	116570	322492	127802	150345	184530	249339	512947	389115	385686
R0210	0.78	2-Aminoisobutyric acid	2-Aminoisobutyric acid	Amino acids and derivatives	C4H9NO2	104.071	104	-	-	-	103.7;59.9	20	-	-	Pubchem	Standard product identification	A	6119	6.97767e+06	1.2725e+06	3.27507e+06	1.14572e+06	1.90777e+06	1.09381e+06	531617	564671	8.02402e+06	685578	1.31717e+06	1.77299e+07	2.24173e+06	3.65731e+06	803406	805486	1.50066e+06	1.36772e+06	7.93747e+06	2.65866e+06	1.21531e+06	1.02177e+07	847500	2.32036e+06	5.45833e+06	1.08947e+06	740857	934606	1.01548e+06	8.59086e+06	1.37901e+06
R0211	0.83	N-acetylglycine	N-acetylglycine	Amino acids and derivatives	C4H7NO3	118.05	118	-	-	-	117.9;76.0	40	-	-	Pubchem	Standard product identification	A	10972	2.15182e+06	2.66604e+06	1.1698e+06	2.29793e+06	4.02834e+06	1.93115e+06	3.44211e+06	2.11297e+06	5.23568e+06	2.25544e+06	3.24511e+06	7.73039e+06	2.19435e+06	4.58986e+06	5.31406e+06	1.34698e+06	5.60737e+06	4.8037e+06	7.3239e+06	5.66474e+06	1.4757e+06	4.23637e+06	1.20617e+06	6.43285e+06	1.13657e+06	1.19322e+06	2.09442e+06	3.94708e+06	1.20274e+07	2.39359e+06	2.29787e+06
R0212	1.51	1,4-Dihydro-1-Methyl-4-oxo-3-pyridinecarboxamide	1,4-Dihydro-1-Methyl-4-oxo-3-pyridinecarboxamide	Alkaloids	C7H8N2O2	153.066	153.1	-	-	-	153.2;135.2;109.1;97.0;66.8	20	-	-	Pubchem	Standard product identification	A	440810	142097	108313	78242.6	116197	73188.3	40127.9	148711	90165.4	123078	103421	73252.5	436328	130306	459110	259091	90900.6	97290.8	79431.6	347615	111003	400697	107721	130278	179718	60724.9	92069.2	135826	88631.1	101959	98046.4	121237
R0213	3.97	6-Methoxy-7,8-DihydroxyCoumarin	6-Methoxy-7,8-DihydroxyCoumarin	Lignans and Coumarins	C10H8O5	209.044	209.2	-	-	-	209.5;191.4;82.8	30	-	-	Pubchem	Standard product identification	A	5273569	532322	1.13915e+06	1.15148e+06	115443	1.15709e+06	1.10434e+06	796229	7.73886e+06	530318	406739	2.13268e+06	1.01589e+06	1.50238e+06	247020	238093	464145	2.16896e+06	698617	170817	4.03524e+06	1.04983e+06	1.02129e+06	496904	1.48465e+06	1.54819e+06	926018	1.18677e+06	581447	939464	514095	1.95804e+06
R0214	4.44	p-Coumaraldehyde	p-Coumaraldehyde	Phenolic acids	C9H8O2	149.06	149.1	-	-	-	149.2;133.1;115.1;102.8;76.8	20	-	-	Pubchem	Standard product identification	A	641301	304260	192498	61305.3	61594	279585	1.01611e+06	125166	165978	54915	93283.2	54264.4	1.09764e+06	88168.4	220122	1.97232e+07	56929.4	1.22581e+06	73250	1.5406e+06	2.47635e+06	271096	766162	496859	919547	164909	261463	298023	965557	398059	235421	106545
R0215	0.98	3,4-Dihydroxy-DL-phenylalanine	3,4-Dihydroxy-DL-phenylalanine	Amino acids and derivatives	C9H11NO4	198.076	198.2	-	-	-	198.4;180.2;157.2;84.7	20	-	-	Pubchem	Standard product identification	A	836	1.53325e+06	1.24591e+06	1.12845e+06	209571	1.3964e+06	1.88547e+06	707294	1.15364e+06	1.23179e+06	1.28957e+06	1.11945e+06	340603	1.66467e+06	722844	1.08521e+06	996311	1.5592e+06	1.52116e+06	964848	1.24459e+06	1.4242e+06	1.36098e+06	942558	1.27025e+06	1.45183e+06	981475	1.59218e+06	869644	504581	1.96864e+06	1.5528e+06
R0217	3.17	Scopolin	Scopolin	Lignans and Coumarins	C16H18O9	355.102	355.1	-	-	-	355.7;163.1;145.2;117.0	20	-	-	Pubchem	Standard product identification	A	439514	1.16367e+06	260289	1.92205e+06	405272	664902	357896	222520	2.77648e+06	254771	2.19614e+06	258188	153838	555954	2.28139e+06	719638	806368	1.02613e+06	200231	148630	784804	113795	142227	3.11928e+06	2.96131e+06	1.29569e+06	579319	901284	265887	491636	822018	1.08466e+06
R0218	1.18	DL-Homocysteine	DL-Homocysteine	Amino acids and derivatives	C4H9NO2S	136.043	136	-	-	-	136.0;119.0;107.0;90.8	20	-	-	Pubchem	Standard product identification	A	778	128304	77863.8	42942.4	277944	30770.2	51441.5	76789.3	184945	343368	217532	73423.7	527008	315384	161216	167888	109090	50494.2	116359	357519	184883	68384.5	57426.6	236910	153635	38195.5	112670	126255	136956	81860.5	76579.7	442802
R0219	0.83	1-Aminocyclopropanecarboxylic acid	1-Aminocyclopropanecarboxylic acid	Amino acids and derivatives	C4H7NO2	102.055	102.1	-	-	-	101.8;83.9	20	-	-	Pubchem	Standard product identification	A	535	5.57798e+06	1.90853e+06	1.46777e+06	5.86951e+06	2.82453e+06	2.86908e+06	7.74187e+06	4.44685e+06	2.95593e+06	4.54844e+06	2.53288e+06	7.61231e+06	4.49076e+06	5.01612e+06	4.02564e+06	3.36961e+06	4.91103e+06	3.78816e+06	5.71002e+06	3.96264e+06	1.58765e+06	3.63134e+06	3.16323e+06	1.82811e+06	1.23237e+06	1.78178e+06	3.88959e+06	4.47532e+06	6.03754e+06	5.58711e+06	5.60564e+06
R0220	3.3	Roseoside	Roseoside	Others	C19H30O8	387.201	387.2	-	-	-	387.6;207.5;189.5;119.2	20	-	-	Pubchem	Standard product identification	A	133562826	7.55251e+06	1.24461e+07	1.08942e+07	7.61524e+06	1.11366e+07	1.3902e+07	9.02841e+06	1.88736e+07	8.80729e+06	8.27111e+06	4.7275e+06	1.35282e+07	1.02366e+07	7.26815e+06	7.70724e+06	9.28803e+06	1.38605e+07	5.39333e+06	1.07446e+07	1.02664e+07	9.25613e+06	1.48263e+07	1.19952e+07	1.08772e+07	1.0807e+07	1.41447e+07	1.51511e+07	1.15836e+07	1.20494e+07	2.0394e+07	6.78646e+06
R0221	2.62	Skimmin	Skimmin	Lignans and Coumarins	C15H16O8	325.092	325.1	-	-	-	325.7;163.2;145.2;117.1	20	-	-	Pubchem	Standard product identification	A	99693	2.92079e+06	3.152e+06	2.75979e+06	4.39049e+06	3.55684e+06	6.41405e+06	1.51641e+06	1.7445e+06	1.30179e+06	5.15644e+06	5.1394e+06	1.77001e+06	5.76831e+06	1.21074e+07	1.35383e+06	2.27637e+06	2.68841e+06	5.13461e+06	1.22372e+06	2.57189e+06	3.94837e+06	7.63013e+06	3.45923e+07	3.02796e+06	2.67288e+06	3.51754e+06	3.10349e+06	3.23314e+06	998747	7.33458e+06	1.24581e+06
R0222	4.15	Isorhamnetin 3-O-glucoside	Isorhamnetin 3-O-glucoside	Flavonoids	C22H22O12	479.118	479.1	-	-	-	479.5;333.6;317.6	20	-	-	Pubchem	Standard product identification	A	5318645	2.57049e+06	670899	293390	980789	6.82805e+06	1.0642e+06	888142	2.76301e+06	3.86587e+06	185245	382616	305495	509149	421002	625512	846454	2.59347e+06	1.03155e+06	978897	1.49167e+06	199480	764055	469501	490097	402410	356751	3.12554e+06	5.03396e+06	571307	310966	836968
R0223	6.64	5,7-Dihydroxy-3',4',5'-trimethoxyflavone	5,7-Dihydroxy-3',4',5'-trimethoxyflavone	Flavonoids	C18H16O7	345.097	345.1	-	-	-	345.2;263.0;225.0;104.9	40	-	-	Pubchem	Standard product identification	A	5379265	21073.7	12966.7	41562.6	17015.6	21543	42276.6	20625.1	9784.14	23871.8	8607.6	17921.7	38370.7	14844.2	21784.5	4130.12	15037.6	24549	31236.7	27563.3	23438	4356.55	14064.5	31723.2	21881.3	23630.8	23452.6	3001.9	48120.9	13388.9	45297.5	29772.4
R0224	3.41	Peimine	Peimine	Alkaloids	C27H45NO3	432.347	432.3	-	-	-	432.5;415.7;177.4;133.2	20	-	-	Pubchem	Standard product identification	A	131900	1.76793e+07	4.7276e+06	7.38018e+06	1.89601e+07	2.68011e+07	1.25248e+07	9.07444e+06	7.69423e+06	1.59693e+07	7.96661e+06	4.09716e+06	4.10328e+06	8.0246e+06	2.0032e+07	9.63773e+06	7.06402e+06	1.76938e+07	3.40243e+06	2.37385e+06	1.09657e+07	3.91802e+06	4.25138e+06	6.62566e+06	2.1313e+07	6.2701e+06	4.53524e+06	6.2206e+06	4.34002e+06	3.55595e+06	1.62389e+07	6.47943e+06
R0225	7.7	Arjunic Acid	Arjunic Acid	Terpenoids	C30H48O5	489.358	489.4	-	-	-	489.4;407.6;201.5;73.9	30	-	-	Pubchem	Manual identification	B(ii)	15385516	41319.5	103567	30843	17753	162548	161818	93038	47019.7	70992.3	22955.4	410198	218492	29328.8	16755	37569.8	46041.5	221575	55312.1	2.26989e+06	34557.1	131238	45606.7	244060	57528	69481.2	16199.7	283259	4.16057e+06	233359	174415	20352.1
R0226	3.97	Byzantionoside A	Byzantionoside A	Others	C19H30O7	371.206	371.2	-	-	-	371.6;355.7;209.3;165.5	30	-	-	Pubchem	Manual identification	B(ii)	73345910	1.41862e+07	3.75875e+07	4.65058e+07	2.4353e+06	4.55953e+07	3.48844e+07	3.37954e+07	1.0341e+08	1.60222e+07	9.77835e+06	2.63947e+07	1.40051e+07	4.79786e+07	8.47432e+06	6.54499e+06	1.28949e+07	7.88742e+07	2.62502e+07	2.77523e+06	1.09564e+08	3.3451e+07	2.89843e+07	1.35518e+07	4.38981e+07	5.55151e+07	3.26615e+07	2.97204e+07	1.84513e+07	3.87755e+07	1.41243e+07	5.58429e+07
R0227	8.98	Caffeoyl hawthorn acid	Caffeoyl hawthorn acid	Terpenoids	C39H54O7	635.394	635.4	-	-	-	635.2;617.2;453.6;435.7;407.8	20	-	-	-	Manual identification	B(ii)	-	53329.3	22715.7	2340.79	29043.2	194522	929731	2036.54	19486.9	28189.2	1329.67	486089	213506	3229.25	4095.58	62778.5	10677.9	603893	60290.5	583598	56451	34483.6	86154.6	351741	29088.6	48066.6	590.629	933546	7.69104e+06	895243	38886.4	296.37
R0228	0.83	5-Hydroxymethylfurfural	5-Hydroxymethylfurfural	Phenolic acids	C6H6O3	127.039	127	-	-	-	127.1;109.0;98.9;80.8;68.8	20	-	-	Pubchem	Manual identification	B(ii)	237332	6.99259e+06	5.65994e+06	7.41086e+06	6.27055e+06	6.97103e+06	6.21238e+06	5.89494e+06	5.47568e+06	5.63321e+06	5.80475e+06	6.00745e+06	4.16187e+06	4.72675e+06	6.51237e+06	5.56404e+06	6.30127e+06	7.3337e+06	6.13009e+06	4.79544e+06	6.13313e+06	6.49538e+06	6.14163e+06	5.75762e+06	5.41014e+06	6.4221e+06	5.69615e+06	6.25602e+06	5.57482e+06	8.25253e+06	7.01067e+06	5.36464e+06
R0229	4.84	Biondnoid A	Biondnoid A	Flavonoids	C30H26O13	595.145	595.1	-	-	-	595.1;577.0;413.4;287.5	40	-	-	Pubchem	Manual identification	B(ii)	44258966	48786.8	47744.8	12421.1	61705.7	52691.8	3309.58	319008	293336	6673.71	26195.1	21068	1.204e+06	68201.8	20423.2	360231	2520.08	146755	31395.1	1.34127e+06	32352.5	59505.4	1540.62	2837.92	37867.8	11390	51796.2	15068.2	894265	100582	5236.14	6484.17
R0230	9.66	Senkyunolide M	Senkyunolide M	Others	C16H22O4	279.159	279.2	-	-	-	279.6;148.7;121.3	40	-	-	-	Manual identification	B(ii)	-	4.33885e+06	4.06614e+06	1.08997e+07	4.25006e+06	3.46811e+06	3.37547e+06	4.84919e+06	3.52792e+06	3.94762e+06	3.58133e+06	3.66143e+06	8.99975e+06	5.06848e+06	4.38437e+06	3.63087e+06	3.84449e+06	4.28477e+06	4.06784e+06	5.41203e+06	3.76403e+06	3.49644e+06	6.04931e+06	3.81644e+06	4.03998e+06	4.46949e+06	3.84078e+06	3.86302e+06	4.05226e+06	3.64539e+06	4.95991e+06	3.82646e+06
R0231	5	Chrysin 5-O-glucoside (Toringin)	Chrysin 5-O-glucoside (Toringin)	Flavonoids	C21H20O9	417.118	417.1	-	-	-	417.5;255.5	20	-	-	Pubchem	Manual identification	B(i)	101686456	1.63917e+06	478175	116195	1.48737e+06	584154	144496	2.69066e+06	1.54098e+06	2.65025e+06	988696	801750	5.77548e+06	516276	382379	1.35532e+07	630141	1.23691e+06	2.00756e+07	7.4264e+06	3.2823e+06	666881	250381	376946	1.11651e+06	176539	366265	558750	7.08202e+07	3.55278e+06	310965	3.39544e+06
R0232	0.9	Phosphoric acid	Phosphoric acid	Organic acids	H3O4P	98.9842	98.9	-	-	-	98.8;80.8;62.8	20	-	-	Pubchem	Manual identification	B(ii)	1004	5.11489e+07	4.08748e+07	3.70548e+07	4.05859e+07	4.36473e+07	4.42218e+07	4.61092e+07	4.44151e+07	4.2514e+07	3.44597e+07	3.95173e+07	1.26142e+07	1.96115e+07	2.11829e+07	3.73798e+07	1.66595e+07	3.97437e+07	5.25172e+07	2.83811e+07	2.70898e+07	2.13001e+07	3.8316e+07	3.94994e+07	4.38751e+07	4.04588e+07	2.84301e+07	2.64252e+07	1.4809e+07	5.16573e+07	4.37222e+07	2.23037e+07
R0233	2.42	(+)-Gallocatechin	(+)-Gallocatechin	Flavonoids	C15H14O7	307.081	307	-	-	-	307.6;289.6;139.0	20	-	-	Pubchem	Standard product identification	A	65084	19781.5	9713.42	16736.8	38276.3	7396.69	5914.51	11437.6	5292.95	1.42108e+07	1214.42	130017	43135.7	5907.85	29472.8	5687.82	5665.62	3940.79	9857.47	65805.8	13108.4	16945.1	10243.7	22990.5	8660.94	14985.9	6665.36	27844.3	5.97591e+07	14848.5	6935.02	11439.7
R0234	3.39	Sinapoyl hydroxycoumarin	Sinapoyl hydroxycoumarin	Lignans and Coumarins	C20H16O7	369.097	369.1	-	-	-	369.7;351.7;207.4;193.4	30	-	-	-	Manual identification	B(i)	-	1.37951e+06	1.79334e+06	1.09362e+06	1.16002e+06	1.95516e+06	489230	149715	444715	184926	877679	142260	51298.3	4.32424e+06	457964	137093	1.5406e+06	1.48653e+06	682851	134783	253572	1.8869e+06	854237	692542	499802	933352	1.46221e+06	868990	710054	1.54116e+06	2.03944e+06	179875
R0235	1.19	D(-)-Threose	D(-)-Threose	Others	C4H8O4	121.049	121	-	-	-	121.2;102.8;93.0;76.8	30	-	-	Pubchem	Manual identification	B(i)	439665	452633	135736	991265	345349	175983	204243	862989	260168	440815	425065	267745	1.70084e+07	846756	281353	738388	1.30553e+06	579679	658513	1.82226e+06	336743	412127	234931	289903	1.58604e+06	2.83955e+06	1.72751e+06	956076	78223.2	116893	333648	5.80526e+06
R0236	1.96	Nicotinic acid-hexoside	Nicotinic acid-hexoside	Others	C12H15NO7	286.092	286	-	-	-	286.6;124.0;268.6	30	-	-	-	Manual identification	B(i)	-	663633	2.03429e+06	524346	447580	1.28868e+06	285307	1.38736e+06	1.65693e+06	5.48537e+06	2.34538e+06	916642	681470	3.09334e+06	1.30072e+06	1.15059e+07	1.29502e+06	1.92908e+06	345320	543364	307042	1.67962e+06	123212	804442	358225	864672	2.69814e+06	1.25061e+06	2.68398e+06	2.25603e+06	1.20389e+06	309855
R0237	9.2	9-Hydroxy-(10E,12Z,15Z)-octadecatrienoic acid	9-Hydroxy-(10E,12Z,15Z)-octadecatrienoic acid	Lipids	C18H30O3	295.227	295.2	-	-	-	295.7;277.7;241.6;179.4	20	-	-	Pubchem	Manual identification	B(ii)	10447175	170576	223254	196354	133247	180192	2.08128e+06	105062	83172.2	190858	108018	343197	225404	90433.5	328288	1.02873e+06	122719	89495.6	201233	506132	405779	446439	1.0371e+06	1.58036e+06	164755	196851	160129	682241	945961	641913	533073	68894.8
R0238	2.09	DIMBOA glucoside	DIMBOA glucoside	Alkaloids	C15H19NO10	374.108	374.1	-	-	-	374.6;198.4;124.1	20	-	-	Pubchem	Manual identification	B(ii)	4480305	3.33051e+06	1.68906e+06	708216	1.66049e+07	7.01305e+06	891127	2.47457e+06	3.75683e+06	1.2779e+07	4.42592e+06	320811	7.9909e+06	4.14937e+06	283060	2.67664e+06	4.62077e+06	2.66895e+06	1.201e+06	3.64101e+06	1.35009e+07	2.56065e+06	588099	1.45431e+06	2.91159e+06	518380	3.09552e+06	3.56971e+06	3.93976e+06	1.02268e+06	3.74974e+06	6.3424e+06
R0239	2.18	Benzamide	Benzamide	Others	C7H7NO	122.06	122	-	-	-	122.2;105.1;80.8	30	-	-	Pubchem	Manual identification	B(ii)	2331	256479	312060	318054	1.01751e+06	171193	56878	681419	277375	296930	1.24884e+06	519674	309955	345875	72261.7	105177	304016	81369.2	316004	564217	460779	724655	246187	301430	237323	209331	317768	342474	104146	86302.8	267775	657324
R0240	7.1	MAG (18:4)	MAG(18:4)isomer2	Lipids	C21H34O4	351.253	351.3	-	-	-	351.7;335.0	30	-	-	Pubchem	Manual identification	B(ii)	132281118	2.16498e+06	4.73382e+06	2.60567e+06	2.11766e+06	1.42047e+06	4.35339e+06	3.49817e+06	594958	8.06148e+06	640604	2.43983e+06	7.41363e+06	1.58574e+06	919694	2.44668e+06	3.61226e+06	4.06646e+06	636243	5.17537e+06	4.52724e+06	4.40648e+06	4.72016e+06	285560	1.94139e+06	2.50888e+06	3.36761e+06	3.8772e+06	2.14922e+07	6.0512e+06	1.90475e+06	532729
R0241	3.7	2-Aminoethylphosphonate	2-Aminoethylphosphonate	Lipids	C2H8NO3P	126.031	126.1	-	-	-	125.9;84.8	30	-	-	Pubchem	Manual identification	B(ii)	339	188468	77793.3	56839.6	160298	59285.8	336834	134851	90638.9	37659.1	107263	25000.1	93815.9	147711	102500	11458.5	95940.2	71293.1	81946.1	89930.1	55864.4	56489.3	60046.7	52459.3	53713.4	64493.9	104073	109260	19969.2	50207.3	49015.1	123292
R0242	2.4	Methoxyindoleacetic acid	Methoxyindoleacetic acid	Alkaloids	C11H11NO3	206.081	206.1	-	-	-	206.4;189.4;160.3;147.2;119.2	20	-	-	Pubchem	Manual identification	B(ii)	18986	675583	411853	107505	961642	672741	937018	113812	429703	360148	373624	321832	4.7223e+06	916190	211024	476970	137139	119241	446501	2.78691e+06	433450	328618	593582	1.07954e+06	559075	186543	294762	740201	456667	161735	946279	264175
R0243	8.8	LysoPC 16:0	LysoPC 16:0	Lipids	C24H50NO7P	496.34	496.3	-	-	-	496.2;178.9;184.4;104.2	40	-	-	Pubchem	Standard product identification	A	460602	3.06353e+07	3.07091e+07	2.64298e+07	1.62783e+07	3.85833e+07	4.29712e+07	2.10074e+07	1.19976e+07	1.51157e+07	2.01579e+07	4.2001e+07	4.12611e+07	1.03412e+07	2.18105e+07	7.50384e+07	2.06915e+07	1.48549e+07	1.33588e+07	3.89718e+07	2.41624e+07	4.30733e+07	2.59634e+07	2.75908e+07	3.97368e+07	2.80435e+07	5.24734e+07	1.86845e+07	3.56533e+07	2.76005e+07	4.6679e+07	3.21831e+07
R0244	8.94	Punicic acid	Punicic acid	Lipids	C18H30O2	279.232	279.3	-	-	-	279.5;243.7;149.3	20	-	-	Pubchem	Manual identification	B(ii)	5281126	506528	339591	225762	173279	477919	1.50982e+06	422466	190424	939020	444856	659245	523765	354777	618757	2.96098e+06	271253	425894	621923	1.28425e+06	426766	665041	548560	1.09952e+06	370951	276553	252247	605734	2.37735e+06	908301	744784	221894
R0245	1.19	Guanosine 5'-monophosphate	Guanosine 5'-monophosphate	Nucleotides and derivatives	C10H14N5O8P	364.065	364.1	-	-	-	364.6;346.6;244.4;152.2	30	-	-	Pubchem	Standard product identification	A	135398631	441537	890630	1.04985e+06	313209	194828	208637	477593	353908	446256	2.84119e+06	1.85313e+06	479672	1.65646e+06	6.41287e+06	416820	681139	278818	224249	289922	441784	5.15299e+06	409039	1.39867e+06	398440	832148	2.01515e+06	1.18239e+06	435530	542523	1.94429e+06	303971
R0246	2.49	Indole	Indole	Alkaloids	C8H7N	118.065	118	-	-	-	118.1;91.0;64.8	30	-	-	Pubchem	Manual identification	B(i)	798	2.77692e+06	3.02582e+06	2.93969e+06	2.39327e+06	2.75739e+06	2.55585e+06	3.11247e+06	3.15957e+06	3.15505e+06	3.17746e+06	3.25749e+06	2.8299e+06	2.77444e+06	3.10909e+06	3.06402e+06	3.37336e+06	3.15554e+06	3.00283e+06	2.74256e+06	3.0646e+06	3.05718e+06	2.78505e+06	2.83891e+06	3.11069e+06	2.98902e+06	3.53366e+06	3.1539e+06	2.24816e+06	3.1333e+06	2.87009e+06	3.06178e+06
R0247	2.31	10-Formyl-THF	10-Formyl-THF	Alkaloids	C20H23N7O7	474.173	474.2	-	-	-	474.4;456.4;327.8;195.4;	30	-	-	Pubchem	Manual identification	B(ii)	135450591	8.02856e+06	4.557e+06	2.50742e+06	7.71736e+06	5.66973e+06	1.23484e+07	8.60111e+06	8.38581e+06	8.66943e+06	4.59219e+06	5.52942e+06	2.02247e+07	4.72999e+06	3.99334e+06	7.97039e+06	6.53262e+06	1.06028e+07	3.66879e+06	1.69768e+07	2.4232e+07	3.60256e+06	2.81355e+06	7.02667e+06	1.08463e+07	4.30823e+06	4.74517e+06	4.14981e+06	1.67068e+06	3.03185e+06	6.97502e+06	3.43376e+06
R0248	6.73	Phytocassane C	Phytocassane C	Others	C20H30O3	319.227	319.1	-	-	-	319.3;301.3;283.3	20	-	-	Pubchem	Manual identification	B(ii)	132274111	3.64216e+06	3.61706e+06	2.16722e+06	4.0329e+06	5.11695e+06	4.56637e+06	4.95277e+06	7.42284e+06	4.01769e+06	4.20613e+06	2.88171e+06	7.48362e+06	2.64931e+06	1.63075e+06	4.12323e+06	3.9901e+06	4.78553e+06	7.87998e+06	8.50944e+06	4.7889e+06	2.39531e+06	4.91864e+06	1.87904e+06	3.40968e+06	2.76409e+06	2.49672e+06	4.94906e+06	6.99779e+06	7.69395e+06	1.96533e+06	6.59217e+06
R0249	7.55	LysoPC 15:1	LysoPC 15:1	Lipids	C23H46NO7P	480.308	480.1	-	-	-	480.5;482.6;184.3	40	-	-	Pubchem	Manual identification	B(i)	134768069	29601.3	56781	84741.2	23417.3	45435.6	8436.19	30541.2	54512.6	54654.8	43671.2	45021.2	6240.78	22554.3	17983.6	11083	25704.2	5818.38	41468.6	30399.1	10443.8	90476.7	38299.7	41723.3	22909.8	51549.6	42457.7	63624.5	11041	61422.1	33841.1	99253.4
R0250	9.37	LysoPC 17:0	LysoPC 17:0	Lipids	C25H52NO7P	510.355	510.1	-	-	-	510.4;370.3	40	-	-	Pubchem	Manual identification	B(ii)	24779463	227580	409185	388698	120180	619846	386124	126634	93102.9	103254	162552	378820	312306	59201.7	157532	731424	158970	114300	167450	296238	199912	491758	274565	262623	319615	363912	608190	195425	510543	346926	437954	224494
R0251	9.88	MAG (18:3) isomer1	MAG (18:3) isomer1	Lipids	C21H36O4	353.269	353.2	-	-	-	353.8;335.9;261.6;243.6	20	-	-	Pubchem	Manual identification	B(i)	5367328	3.54408e+06	1.68402e+06	1.9781e+06	1.51137e+06	1.10929e+06	3.47918e+06	1.52789e+06	1.16234e+06	1.81921e+06	3.57895e+06	7.07903e+06	3.22743e+06	2.83344e+06	4.82977e+06	3.5197e+07	942327	831141	2.34159e+06	2.18405e+06	545164	1.77625e+06	1.27314e+06	1.40093e+06	4.63134e+06	1.59473e+06	1.86314e+06	5.68545e+06	2.3967e+07	1.91441e+06	2.99867e+06	5.19763e+06
R0252	1.92	6-Methylmercaptopurine	6-Methylmercaptopurine	Nucleotides and derivatives	C6H6N4S	167.039	167.1	-	-	-	167.3;149.2;132.1;120.7;104.0	30	-	-	Pubchem	Manual identification	B(ii)	5778	1.45481e+07	1.69406e+07	2.98109e+06	1.09455e+08	1.18375e+07	9.77036e+06	1.23619e+07	1.35813e+07	1.5532e+07	1.28859e+08	4.76538e+06	3.69161e+07	8.77351e+07	7.70014e+06	8.93626e+06	4.63701e+06	4.47173e+06	2.82253e+07	8.73834e+07	2.19556e+07	6.47937e+06	4.46811e+06	2.17657e+07	8.55567e+06	3.01538e+06	1.31675e+07	1.45119e+07	3.62035e+06	3.32202e+06	1.60857e+07	4.09984e+07
R0253	1.98	Adenosine O-ribose	Adenosine O-ribose	Nucleotides and derivatives	C15H21N5O8	400.146	400.2	-	-	-	400.4;268.6;136.2	30	-	-	-	Manual identification	B(ii)	-	1.31293e+06	2.43668e+06	1.22228e+06	509945	2.08302e+06	2.99376e+06	2.26587e+06	1.49968e+06	1.37664e+06	2.36601e+06	1.40657e+06	1.7981e+06	1.43831e+06	1.4095e+06	3.93358e+06	1.88084e+06	2.17771e+06	2.06025e+06	1.28349e+06	2.25973e+06	2.33906e+06	1.50879e+06	1.71776e+06	931301	1.3847e+06	2.37219e+06	1.78513e+06	2.90764e+06	2.45373e+06	2.17281e+06	1.48375e+06
R0254	3.7	4-Aminoindole	4-Aminoindole	Alkaloids	C8H8N2	133.076	133.1	-	-	-	133.2;155.1;105.1;76.8	30	-	-	Pubchem	Manual identification	B(ii)	583431	7.72461e+06	6.98981e+06	1.31061e+07	447269	1.18953e+07	1.11245e+08	4.53036e+06	3.06435e+06	1.35654e+06	438913	1.64272e+06	1.06306e+07	1.46931e+06	341398	5.53916e+07	621943	4.31451e+07	516139	1.15113e+07	1.80389e+07	7.07218e+06	3.45073e+07	1.62058e+07	1.40706e+07	1.74132e+07	1.25792e+07	7.51002e+06	1.03059e+07	5.56699e+06	7.31881e+06	1.81161e+06
R0255	1.18	Nicotinic acid	Nicotinic acid	Others	C6H5NO2	124.039	124	-	-	-	124.1;82.8	30	-	-	Pubchem	Standard product identification	A	938	826088	311448	159881	2.72791e+06	399822	247952	6.25466e+06	2.02281e+06	239852	2.09249e+06	174647	1.96439e+06	2.47568e+06	378904	1.43563e+06	2.29106e+06	1.32717e+06	403254	1.58841e+06	785229	165937	161169	245315	627778	318525	1.08564e+06	512001	385013	348630	138306	2.08906e+06
R0256	1.52	Guanosine	Guanosine	Nucleotides and derivatives	C10H13N5O5	284.099	284.1	-	-	-	284.5;152.5;135.1	40	-	-	Pubchem	Standard product identification	A	135398635	6.44865e+06	3.61246e+06	2.73352e+06	6.92673e+06	3.39181e+06	2.24586e+06	7.05423e+06	3.73361e+06	5.05677e+06	6.17784e+06	2.77706e+06	1.49641e+07	8.17305e+06	2.30991e+07	1.05017e+07	3.48751e+06	4.63486e+06	3.81434e+06	1.65872e+07	7.22325e+06	1.82684e+07	3.68805e+06	7.72704e+06	7.57567e+06	2.14314e+06	5.19752e+06	6.50903e+06	5.43457e+06	4.1682e+06	6.12673e+06	3.87916e+06
R0258	1.18	Pyridoxine	Pyridoxine	Others	C8H11NO3	170.081	170.1	-	-	-	170.3;152.2;133.9;124.3;106.1	30	-	-	Pubchem	Standard product identification	A	1054	6.01659e+07	2.7903e+07	3.43508e+07	2.53375e+07	3.20099e+07	3.43748e+07	2.20387e+07	5.80574e+07	6.52443e+06	1.02312e+07	5.58956e+07	3.13789e+07	3.36459e+07	3.49301e+07	3.49035e+07	6.88711e+07	2.51945e+07	3.6204e+07	2.90568e+07	5.05334e+07	6.13963e+07	3.73121e+07	6.28578e+07	2.71605e+07	4.93565e+07	4.28622e+07	2.37178e+07	7.84341e+06	6.51553e+07	3.55767e+07	5.11754e+07
R0259	4.53	Melatonin	Melatonin	Alkaloids	C13H16N2O2	233.129	233	-	-	-	233.5;215.4;173.4;145.3	40	-	-	Pubchem	Standard product identification	A	896	111681	166565	539914	7.41579e+06	7.62321e+06	383105	272155	1.25801e+06	1.03293e+06	335775	251012	7.91285e+06	419944	356947	9.38101e+06	232951	548430	635280	1.44284e+06	2.81413e+06	160954	267156	160257	1.80075e+06	420750	236387	419762	243933	268937	489684	432720
R0260	0.84	Acetylcholine	Acetylcholine	Alkaloids	C7H16NO2	147.125	147.1	-	-	-	147.2;130.2;83.9;68.8	20	-	-	Pubchem	Standard product identification	A	187	1.13498e+06	841568	1.28179e+06	1.08082e+06	850280	858881	1.808e+06	1.93195e+06	1.31616e+06	949451	1.84812e+06	1.55185e+06	768867	525007	906669	663072	815923	1.62742e+06	1.12246e+06	1.65739e+06	2.38519e+06	2.80923e+06	944562	618221	2.08221e+06	1.22372e+06	1.1268e+06	1.65711e+06	2.57224e+06	477127	2.02877e+06
R0261	3.75	Sinapic acid	Sinapic acid	Phenolic acids	C11H12O5	225.076	225.1	-	-	-	225.5;209.4;161.3;137.2;109.1	30	-	-	Pubchem	Standard product identification	A	637775	177592	46156.7	116607	33394.3	47054.1	68062.3	82533.3	451251	101575	75264	89512.8	118435	50813.9	56951.6	271421	116439	289460	147906	101814	507014	86406.7	94333.3	94973.4	94688.8	158692	36386.2	130388	184080	519434	163369	168933
R0262	1.18	Orotic acid	Orotic acid	Others	C5H4N2O4	157.024	157	-	-	-	157.2;139.1;115.9;72.7	20	-	-	Pubchem	Standard product identification	A	967	861350	165605	149051	1.55167e+06	947454	449494	1.18992e+06	1.83284e+06	612950	327977	117350	1.42656e+06	382924	254232	973954	605795	787770	905370	1.14411e+06	845660	247331	310731	213527	653903	407882	194909	502260	353397	393140	229351	1.06362e+06
R0263	3.34	Protocatechuic aldehyde	Protocatechuic aldehyde	Phenolic acids	C7H6O3	139.039	139.1	-	-	-	139.2;111.1;93.0;68.8	20	-	-	Pubchem	Standard product identification	A	8768	1.43871e+06	2.35846e+06	1.80175e+06	4.03339e+06	2.05752e+06	179988	5.1014e+06	2.45442e+06	6.3781e+06	2.39609e+06	3.38563e+06	1.14957e+07	1.87384e+06	3.4727e+06	7.77482e+06	1.41265e+06	3.70557e+06	6.04533e+06	9.4052e+06	2.8798e+06	2.12255e+06	1.93783e+06	136826	3.52695e+06	1.75605e+06	2.08011e+06	2.50014e+06	1.17149e+07	1.79101e+06	209455	3.8245e+06
R0264	1.69	4-Pyridoxic acid	4-Pyridoxic acid	Others	C8H9NO4	184.06	184.1	-	-	-	184.3;166.3;148.2;124.2	30	-	-	Pubchem	Standard product identification	A	6723	2.32801e+06	1.97103e+06	1.95932e+06	2.0635e+06	2.471e+06	2.42758e+06	1.74436e+06	2.67316e+06	1.42067e+06	1.89888e+06	2.24279e+06	1.7287e+06	2.05647e+06	2.37377e+06	1.63107e+06	1.96514e+06	2.58211e+06	1.39705e+06	2.70743e+06	1.90139e+06	2.27599e+06	1.91129e+06	2.38131e+06	2.09632e+06	2.64361e+06	1.80193e+06	2.06073e+06	1.58476e+06	1.1208e+06	3.05431e+06	1.93097e+06
R0265	0.92	S-(5'-Adenosyl)-L-methionine	S-(5'-Adenosyl)-L-methionine	Amino acids and derivatives	C15H23N6O5S+	400.152	399.2	-	-	-	399.5;298.6;250.4;136.2	20	-	-	Pubchem	Standard product identification	A	34756	2.82068e+07	1.54625e+07	7.77999e+06	2.46915e+07	2.52896e+07	2.29349e+07	2.03682e+07	9.41298e+06	2.11816e+07	1.95631e+07	1.81889e+07	1.31245e+07	1.94592e+07	2.51589e+07	5.04742e+07	1.98695e+07	1.97339e+07	1.23483e+07	1.84793e+07	3.36941e+07	1.16122e+07	1.26301e+07	2.08826e+07	1.72833e+07	1.01877e+07	2.33564e+07	2.44968e+07	8.95509e+06	1.11759e+07	1.86652e+07	1.29108e+07
R0266	1.18	1-Methyladenine	1-Methyladenine	Nucleotides and derivatives	C6H7N5	150.077	150	-	-	-	150.2;133.2;94.1;72.7	30	-	-	Pubchem	Standard product identification	A	135398646	828838	372920	529473	1.55489e+06	725745	1.23959e+06	579697	1.18417e+06	487131	691262	629203	776797	943727	821380	931912	994399	480141	1.00012e+06	543287	1.23318e+06	308530	441478	814911	656737	411923	555284	754401	531660	578857	1.2639e+06	1.11255e+06
R0267	0.83	Cytidine 5'-monophosphate(Cytidylic acid)	Cytidine 5'-monophosphate(Cytidylic acid)	Nucleotides and derivatives	C9H14N3O8P	324.059	324.1	-	-	-	324.6; 296.5; 236.5; 162.2; 112.1	30	-	-	Pubchem	Standard product identification	A	6131	344001	1.14769e+06	1.83202e+06	545925	386729	421470	655705	555453	477007	3.17326e+06	1.47512e+06	819574	742966	9.98281e+06	476129	394343	487114	501322	830222	1.09356e+06	5.30711e+06	572499	1.7565e+06	576315	1.12728e+06	929547	729776	601754	601084	2.49536e+06	518588
R0268	4.8	2'-Hydroxygenistein	2'-Hydroxygenistein	Flavonoids	C15H10O6	287.055	287.1	-	-	-	287.4	40	-	-	Pubchem	Standard product identification	A	5282074	162974	343914	368684	575006	1.11084e+06	1.16203e+06	722502	1.2471e+06	1.05356e+06	355839	759934	1.69216e+06	410260	768498	1.77835e+06	299953	964503	459654	1.18313e+06	1.15122e+06	505044	4.38658e+06	315843	360383	549260	412248	349830	3.23317e+06	765379	263664	129593
R0269	3.38	Afzelechin (3,5,7,4'-Tetrahydroxyflavan)	Afzelechin (3,5,7,4'-Tetrahydroxyflavan)	Flavonoids	C15H14O5	275.091	275	-	-	-	275.5;257.5;149.2;139.1	20	-	-	Pubchem	Standard product identification	A	442154	215067	1.52686e+06	372574	1.13791e+06	300131	51545.8	734933	389131	461936	628662	437192	362988	1.95134e+06	1.8294e+06	619538	614946	167725	4.8015e+06	143063	1.63452e+06	1.57752e+06	895906	103819	346647	273652	1.21929e+06	829977	6.58266e+06	1.66186e+06	85486	1.50366e+06
R0270	4.49	Kaempferol 3-O-rhamnoside (Kaempferin)	Kaempferol 3-O-rhamnoside (Kaempferin)	Flavonoids	C21H20O10	433.113	433	-	-	-	433.6;287.5	20	-	-	Pubchem	Standard product identification	A	5316673	353405	388902	205732	709796	1.47182e+06	1.62888e+06	1.10671e+06	146819	1.57961e+06	362240	729274	818181	489122	1.28711e+06	1.47326e+06	327811	1.16609e+06	396656	1.19021e+06	555689	780213	3.4231e+06	245227	494660	216219	485616	758942	1.06108e+06	812869	320206	292105
R0271	2.09	N6-Succinyl Adenosine	N6-Succinyl Adenosine	Nucleotides and derivatives	C14H17N5O8	384.115	384	-	-	-	384.6;252.5	30	-	-	Pubchem	Standard product identification	A	165243	6.17275e+06	1.74636e+06	873697	1.24571e+06	1.50537e+06	1.5363e+06	2.9494e+06	2.47017e+06	5.82757e+06	1.18288e+06	4.13634e+06	1.28626e+07	1.52791e+06	4.87682e+06	8.44754e+06	2.30145e+06	1.78318e+06	3.5464e+06	1.72916e+07	5.34988e+06	2.15548e+06	2.23372e+06	835350	1.33526e+06	1.76316e+06	1.49967e+06	1.56789e+06	9.86164e+06	4.16975e+06	1.26855e+06	1.87019e+06
R0272	2.75	Pelargonidin 3-O-beta-D-glucoside	Pelargonidin 3-O-beta-D-glucoside	Flavonoids	C21H21O10+	434.121	433.1	-	-	-	433.3;271.4;253.4	30	-	-	Pubchem	Standard product identification	A	443648	37826.9	42586.6	42542.9	22950.1	29718.6	29020.4	57129.3	42999.7	137791	67879.7	24504.7	36627	25889.5	57825.6	47587.3	55918.9	58927.1	73071.6	75995.8	79477.7	57354.7	61458.1	76186.7	23469.5	50038.3	139847	54899.6	3.0814e+07	87138.3	21673.6	41573.6
R0273	0.83	Cytidine	Cytidine	Nucleotides and derivatives	C9H13N3O5	244.093	244.1	-	-	-	244.6; 226.4; 112.0; 83.9	20	-	-	Pubchem	Standard product identification	A	6175	2.80923e+06	1.17344e+06	1.23082e+06	2.19698e+06	1.74451e+06	2.03161e+06	1.55492e+06	2.16135e+06	797478	1.86345e+06	742111	4.96217e+06	1.55802e+06	8.49819e+06	1.4548e+06	1.00722e+06	2.39132e+06	1.03551e+06	5.39995e+06	6.75754e+06	6.66186e+06	3.27688e+06	2.61281e+06	2.164e+06	1.37207e+06	1.54099e+06	1.70606e+06	2.7258e+06	968662	2.35135e+06	1.03096e+06
R0274	7.2	D-erythro-sphinganine	D-erythro-sphinganine	Amino acids and derivatives	C18H39NO2	302.305	302.3	-	-	-	302.3;284.3;266.3;254.4	30	-	-	Pubchem	Standard product identification	A	91486	363905	191984	131306	287206	358940	437631	428272	316829	343103	161241	163520	886158	124898	143801	772279	244515	643202	282133	830667	268817	113899	250327	60168.1	280264	136221	120309	270129	887196	395002	89027.9	240377
R0275	6.07	4-Methoxycinnamaldehyde	4-Methoxycinnamaldehyde	Phenolic acids	C10H10O2	163.075	163.1	-	-	-	163.3;145.2;117.0	40	-	-	Pubchem	Standard product identification	A	641294	530785	601301	634819	606323	390697	982514	418067	650254	297894	807855	885100	793989	602869	837373	826920	722877	800348	699504	731783	796805	515846	394543	755033	770405	610676	548423	544145	728245	707331	842877	967682
R0276	3.89	3,5,7,4'--Tetrahydroxy-Coumaronochromone	3,5,7,4'-Tetrahydroxy-Coumaronochromone	Others	C15H10O7	303.05	303	-	-	-	303.5;285.8;151.4	30	-	-	-	Manual identification	B(ii)	-	3.34391e+06	671665	468993	1.36983e+06	3.90356e+06	3.33172e+06	1.97293e+06	3.08785e+06	5.3897e+06	530291	1.34809e+06	2.70537e+06	538059	473300	8.95528e+06	779337	1.63545e+06	1.92152e+06	6.31124e+06	1.52199e+06	425623	1.22172e+06	590923	1.20284e+06	768311	528222	1.61323e+06	5.22736e+07	2.30517e+06	733676	1.64311e+06
R0277	3.75	Quercetin-3-O-neohesperidoside	Quercetin-3-O-neohesperidoside	Flavonoids	C27H30O16	611.161	611.2	-	-	-	611.0;465.5;303.6	30	-	-	Pubchem	Manual identification	B(i)	5491657	66257.3	8887.94	3290.38	54397.6	168694	208602	49135.1	42706.5	530298	22929	66207.9	104556	27302.9	16926.3	13129	175197	46164.3	17359.3	221076	39392.2	17781.1	19471.3	69881.7	12698.5	22669.7	25398.7	916386	2.57321e+06	136877	69462.4	49119.5
R0278	3.75	Dihydroquercetin(Taxifolin)	Dihydroquercetin(Taxifolin)	Flavonoids	C15H12O7	305.066	305.1	-	-	-	305.6;259.4;231.4;153.1	30	-	-	Pubchem	Manual identification	B(ii)	439533	1.17922e+06	1.08804e+06	687945	709348	261929	678827	378461	590788	643525	347786	559732	317423	911975	442443	324497	457513	398560	382427	663355	307429	883528	422924	811093	207701	1.27737e+06	782599	649565	555759	269735	360272	497829
R0279	4.02	Quercetin 3-O-β-D-xylopyranoside	Quercetin 3-O-β-D-xylopyranoside	Flavonoids	C20H18O11	435.092	435.1	-	-	-	435.6;303.6;209.5	30	-	-	Pubchem	Manual identification	B(i)	5878729	2.96461e+07	1.28904e+07	1.02848e+07	4.01227e+07	2.47959e+07	1.50304e+07	3.6389e+07	2.75847e+07	1.49624e+07	1.57986e+07	2.69102e+07	4.77438e+07	1.79689e+07	8.29986e+06	8.11118e+07	9.57146e+06	1.87368e+07	5.68567e+07	8.80566e+07	2.39019e+07	1.15632e+07	8.17674e+06	1.48681e+07	2.73725e+07	7.17785e+06	1.3276e+07	2.55734e+07	1.30846e+08	1.91508e+07	7.18702e+06	9.96123e+06
R0280	4.49	Wistin (6,4'-Dimethoxyisoflavone-7-glucoside)	Wistin (6,4'-Dimethoxyisoflavone-7-glucoside)	Flavonoids	C23H24O10	461.144	461.1	-	-	-	461.4;299.6;193.4	30	-	-	Pubchem	Manual identification	B(ii)	10095770	1.49368e+06	235769	215060	370385	866176	206781	2.90589e+06	3.69054e+06	189392	942815	1.1457e+06	5.83907e+06	431778	83525.7	3.17717e+06	541303	1.0062e+06	3.56263e+06	7.62821e+06	2.02343e+06	423584	531696	334226	1.0837e+06	173647	254767	977239	1.27599e+07	2.292e+06	604811	3.58409e+06
R0281	4.89	Methylquercetin rha	Methylquercetin rha	Flavonoids	C22H22O11	463.123	463.1	-	-	-	463.3;281.5;253.6;193.3	30	-	-	-	Manual identification	B(ii)	-	539837	140041	248644	552732	1.50854e+06	737773	761895	129547	2.34837e+06	183298	364919	48350.4	344222	572810	583873	1.03715e+06	630795	320281	306330	224562	216976	590922	676536	431681	167052	316649	3.37092e+06	522187	160835	299380	260263
R0282	4.86	Kaempferol 3-O-(2''-trans-p-Coumaroyl)-β-D-galactopyranoside	Kaempferol 3-O-(2''-trans-p-Coumaroyl)-β-D-galactopyranoside	Flavonoids	C30H26O13	595.145	595.1	-	-	-	595.0;287.5;147.1	30	-	-	Pubchem	Manual identification	B(i)	131752460	218315	251233	10739.5	380746	146007	63978.2	2.46005e+06	868768	76376.2	221458	71105.9	8.75527e+06	350703	30295.9	2.05599e+06	5590.17	390522	214138	8.89469e+06	213363	279914	33801.3	18585.9	227150	28058.4	219216	74418.1	6.55871e+06	112093	93024.7	136948
R0283	0.62	unknown	unknown	unknown	-	-	498	-	-	-	497.9369;437.9942;456.0492;426.0819	30	-	-	-	-	D	-	109119	74271.4	93497.3	101142	100478	110384	80493.2	67737.8	101292	57883	72315.9	75434.5	52751.7	122740	98647.3	72332.1	97729.9	95294	122631	61423.2	83380.6	92645	86242.6	116947	52575.6	90461.4	82591.3	54086.1	60624.5	70508.2	96561
R0284	0.43	unknown	unknown	unknown	-	-	210	-	-	-	169.0676;127.9657;82.7965;149.95	30	-	-	-	-	D	-	38200.3	97618.1	52371.9	75075.5	35707.6	43264.8	97907.3	58125.1	120564	254093	53176.5	41827.6	332340	44682.6	43183.5	45988	51423.8	90331.8	136188	103726	75550.1	30521.1	102235	53619	32290.6	84594.6	72869.7	57792.3	N/A	62362.5	199708
R0285	0.92	unknown	unknown	unknown	-	-	370	-	-	-	156.08;110.0144;198.9685;126.9284	30	-	-	-	-	D	-	1.22114e+06	513865	479802	1.23449e+06	1.15191e+06	739425	2.06824e+06	1.04656e+06	659411	169356	533209	2.61827e+06	795245	89428.7	2.43262e+06	1.33395e+06	596270	320049	2.55224e+06	1.917e+06	594327	1.89296e+06	468686	1.21996e+06	627481	373826	1.88434e+06	1.9809e+06	815990	691958	391713
R0286	1.2	unknown	unknown	unknown	-	-	370	-	-	-	156.08;110.0144;198.9685;126.9284	30	-	-	-	-	D	-	532969	192665	297721	468878	173509	290736	559463	187003	173059	66560.8	308934	1.49944e+06	376477	20414.4	734754	582213	156967	147358	1.31905e+06	506204	308921	384228	535483	402035	410550	380909	768942	1.30579e+06	194390	422045	125346
R0287	1.23	unknown	unknown	unknown	-	-	370	-	-	-	156.1222;110.0201;187.1087;132.0439	30	-	-	-	-	D	-	528282	234905	269207	549109	159129	256731	540915	224452	163822	65228.7	430792	1.19246e+06	244169	16392.7	704795	539960	135298	98661.7	1.12786e+06	429568	308198	542015	522580	424187	318204	298651	750057	1.34182e+06	253553	365776	118706
R0288	2.31	unknown	unknown	unknown	-	-	722	-	-	-	542.3615;122.9949;646.0378;560.4926	30	-	-	-	-	D	-	162198	85365	125242	174570	73499.1	40405.8	220169	317642	180417	67887.4	102048	209784	98544	808.691	377531	60230.4	129623	216832	345700	220456	100288	46140.6	65891	84552.4	91305.4	77284.5	140989	493320	104984	54561	178487
R0289	2.56	unknown	unknown	unknown	-	-	658	-	-	-	145.0089;274.1163;199.0851;567.6159	30	-	-	-	-	D	-	1.13247e+07	298755	341544	2.41432e+06	1.13847e+06	935470	7.43362e+06	1.38157e+06	8.30846e+06	500719	9.44558e+06	6.39907e+06	130753	2.19667e+07	1.39751e+06	247238	890943	1.21621e+07	1.44819e+07	1.84082e+07	1.24246e+06	1.03798e+06	1.11056e+06	2.04579e+07	248783	518286	2.11345e+06	953681	2.20522e+06	779686	946861
R0290	3.39	unknown	unknown	unknown	-	-	338	-	-	-	164.0902;145.0153;118.0292;135.8571	30	-	-	-	-	D	-	679207	83828.4	379736	93941.3	75802.3	314530	101312	130314	29973.6	672017	118246	274015	150317	15715	884741	45169.1	52425.7	1.06642e+06	521723	198587	21766	172721	185991	86286.6	451314	113795	396453	3.50093e+06	111170	150165	512667
R0291	3.34	unknown	unknown	unknown	-	-	370	-	-	-	208.12;159.14;119.0305;175.0529	30	-	-	-	-	D	-	9.95212e+06	1.21044e+07	1.39548e+07	6.00646e+06	7.12533e+06	4.46882e+06	4.28879e+06	4.82573e+06	2.47568e+06	9.87346e+06	1.22654e+07	1.77186e+07	1.04971e+07	3.45685e+06	1.30882e+06	4.4133e+06	5.6604e+06	2.74504e+06	5.58837e+06	5.53703e+06	6.28183e+06	7.72589e+06	7.9251e+06	8.62578e+06	8.46576e+06	6.04111e+06	1.27418e+07	2.31384e+06	8.66965e+06	5.77653e+06	7.418e+06
R0292	3.57	unknown	unknown	unknown	-	-	306	-	-	-	149.923;153.0662;260.0945;232.1327	30	-	-	-	-	D	-	20070.5	20899.2	9303.9	15461.1	4180.84	35955.2	30035.3	52278.1	21331.6	47833.8	6673.69	15907.8	10029	22562.2	7526.33	10044	30947.4	12528.3	12553.3	15885.5	6681.17	10875	21744.1	20068.4	36776.3	8369.58	15891.3	26773.1	10884.8	10872.2	14208.5
R0293	3.79	unknown	unknown	unknown	-	-	530	-	-	-	529.9395;473.4253;512.1153;408.3371	30	-	-	-	-	D	-	1.81251e+06	2.25644e+06	1.66896e+06	1.81605e+06	1.54772e+06	2.04906e+06	1.39975e+06	2.21468e+06	1.17164e+06	2.55262e+06	2.71664e+06	1.61253e+06	3.04577e+06	2.5718e+06	1.48146e+06	3.5686e+06	3.13654e+06	2.36018e+06	1.04045e+06	1.82996e+06	2.68489e+06	2.01123e+06	3.62168e+06	3.0183e+06	2.52758e+06	3.13046e+06	2.53657e+06	778463	3.17247e+06	3.31207e+06	3.35207e+06
R0294	4.06	unknown	unknown	unknown	-	-	882	-	-	-	608.1462;590.1551;333.2422;592.2797	30	-	-	-	-	D	-	419357	271102	195932	296083	298046	429181	164233	300041	258619	590479	208470	568152	258599	34726.4	39410.7	88708.6	109853	533519	943967	511303	248638	245534	194730	91263	333561	149175	279271	549571	222963	178328	516927
R0295	4.41	unknown	unknown	unknown	-	-	754	-	-	-	536.5818;479.0477;316.887;602.0886	30	-	-	-	-	D	-	1.7455e+06	2.5514e+06	1.16968e+06	1.96374e+06	715295	1.70385e+06	934967	1.98576e+06	676076	1.57984e+06	958465	360449	2.16691e+06	966107	328020	776173	475551	1.22318e+06	202536	1.41393e+06	1.40777e+06	441649	1.10914e+06	1.21249e+06	1.01168e+06	2.00902e+06	802880	184084	535707	749014	1.14832e+06
R0296	4.81	unknown	unknown	unknown	-	-	626	-	-	-	444.0704;508.9156;563.0482;332.5542	30	-	-	-	-	D	-	46190.8	76075.4	57730	37371	75955.8	117224	19503.9	28905.8	9680.33	113217	116721	34582	31235.4	106317	44420.1	63663.9	55710	51818.8	35501.1	27718.2	27845.6	24070.8	153887	66877.5	75166.1	60280.6	35292.2	40203.1	150620	119936	96733.8
R0297	7.69	unknown	unknown	unknown	-	-	498	-	-	-	455.1824;438.176;283.1419;335.1908	30	-	-	-	-	D	-	706819	280383	325054	497221	237403	262933	503580	538591	759742	1.05997e+06	2.73193e+06	846004	973421	240980	377838	290391	173319	919574	2.58474e+06	124552	426871	340292	420249	1.30336e+06	610618	668306	3.88511e+06	4.92871e+06	560536	1.00776e+06	3.76732e+06
R0298	8.81	unknown	unknown	unknown	-	-	498	-	-	-	480.3809;236.1655;438.1309;144.0528	30	-	-	-	-	D	-	353416	329456	340648	226259	439725	457759	255264	153971	195156	230768	454577	469726	188199	222393	815787	257120	172423	183247	384231	291382	460926	368534	302853	390882	306212	553942	199549	386709	303885	497361	365752
R0299	9.2	unknown	unknown	unknown	-	-	594	-	-	-	577.0858;356.0229;423.5592;344.3067	30	-	-	-	-	D	-	8.11184e+06	9.09417e+06	1.13735e+07	9.21708e+06	1.08151e+07	8.4577e+06	9.60189e+06	7.23331e+06	8.20823e+06	8.25908e+06	8.5179e+06	8.62775e+06	8.5076e+06	8.32281e+06	9.69777e+06	7.75881e+06	9.40495e+06	7.08245e+06	7.61397e+06	7.28377e+06	1.03359e+07	9.69565e+06	7.99017e+06	9.17333e+06	8.86539e+06	8.08411e+06	1.27553e+07	5.6769e+06	6.80685e+06	8.43425e+06	1.0005e+07
R0300	9.19	unknown	unknown	unknown	-	-	594	-	-	-	577.0641;355.9822;533.7733;508.9561	30	-	-	-	-	D	-	8.73169e+06	9.35256e+06	1.18644e+07	9.28917e+06	1.04702e+07	7.87564e+06	1.09242e+07	8.20745e+06	7.8354e+06	8.69338e+06	8.11725e+06	8.98994e+06	8.37679e+06	7.91295e+06	9.43456e+06	8.54824e+06	1.02638e+07	7.40361e+06	7.61283e+06	8.31022e+06	1.03748e+07	9.4496e+06	7.80153e+06	8.91627e+06	9.1603e+06	7.36874e+06	1.11444e+07	5.8436e+06	7.59949e+06	7.91951e+06	9.90025e+06
R0301	9.7	unknown	unknown	unknown	-	-	274	-	-	-	256.228;164.0455;212.1953;110.2152	30	-	-	-	-	D	-	36190.4	51438.4	90219.4	38721.5	105805	40965.3	43709.6	41352.1	97359	52433.9	49127.3	45816.7	33786.6	40449.9	166790	32383.3	49503.1	29863.4	39737.4	27442	120907	109591	38022.7	31962.8	43648.6	58060.5	140392	36564.1	41609.3	38332	60144.4
R0302	10.55	unknown	unknown	unknown	-	-	370	-	-	-	106.0132;309.1313;352.3539;87.9476	30	-	-	-	-	D	-	126746	75095.9	71235.2	42840.1	84416.8	91643.2	99288.5	49155.2	94697.5	39431.7	47349.6	46010.7	96399.2	95996.4	42769.8	76862.8	61534.8	69634.9	65707.1	105140	41340.5	112337	38108.4	83295.7	55256.5	32439.1	32464	83573.1	79958.1	50907.7	32334.4
R0303	1.59	unknown	unknown	unknown	-	-	467	-	-	-	318.9806;286.9819;368.9869;366.0789	30	-	-	-	-	D	-	116672	15990	42554.5	88210.5	55862	64359.3	126934	123280	139885	33395	56613.3	111506	13199	6620.2	120013	16651.1	26426	133144	162937	39879	26810.1	70658.7	36245.6	52627.1	63354.3	21936.4	65117.6	112800	5842.78	6274.59	96094.2
R0304	3.43	unknown	unknown	unknown	-	-	403	-	-	-	241.1588;343.007;251.1075;177.0913	30	-	-	-	-	D	-	59019.6	19643.7	160722	225137	93942.5	79535.1	104561	104578	416763	174391	318891	730027	42454.6	136310	176969	140916	118952	296093	946369	176786	41133.1	75597.1	44087.6	294339	191081	40665.4	283148	5.50017e+06	166756	111704	313170
R0305	4.15	unknown	unknown	unknown	-	-	691	-	-	-	351.5779;679.3986;342.877;476.1933	30	-	-	-	-	D	-	3.99235e+06	5.50562e+06	4.85498e+06	4.62386e+06	2.0983e+06	3.84692e+06	3.23663e+06	4.3692e+06	2.34311e+06	4.47408e+06	5.24698e+06	2.02932e+06	5.78988e+06	5.18184e+06	3.02592e+06	6.54029e+06	7.52033e+06	4.37707e+06	789082	3.22182e+06	3.70508e+06	3.11427e+06	5.70171e+06	5.19105e+06	4.77771e+06	5.31688e+06	4.82904e+06	422892	4.92861e+06	5.67566e+06	4.26022e+06
R0307	9.62	unknown	unknown	unknown	-	-	499	-	-	-	455.3071;421.3897;439.3367;481.2929	30	-	-	-	-	D	-	33921.2	1.93507e+06	18236.6	470.569	24522.1	354546	2916.15	3479.25	69259.3	1411	16618.3	4931.72	4025.91	812.5	3295.54	7478.44	701.837	697.663	2.24842e+06	4832.69	1.51422e+06	235045	296297	2611.24	14720.3	73539.1	621294	133152	1.4573e+06	142766	3477.47
R0308	0.64	unknown	unknown	unknown	-	-	500	-	-	-	414.9657;256.9607;499.8745;338.935	30	-	-	-	-	D	-	404116	46603.5	76589.6	273127	123865	532424	97597.2	39090.3	617031	63782.3	654337	1.64678e+06	95598.5	284989	1.04954e+06	69585.6	368105	1.63483e+06	1.38133e+06	196751	23886.4	170808	3199.87	354203	58445.8	77651.5	334695	1.83442e+06	202820	84348.5	336977
R0309	0.65	unknown	unknown	unknown	-	-	436	-	-	-	256.9896;375.8779;372.9075;435.9429	30	-	-	-	-	D	-	371563	45780.3	34882.7	209725	84672.8	326374	84289	20226.3	553653	42111.6	552778	1.61204e+06	36478.8	279214	918983	33079.7	267483	1.30444e+06	1.08104e+06	125090	19839.5	118371	17108.4	171260	21450.1	59608.4	209568	2.2672e+06	210257	20338.2	276724
R0310	0.65	unknown	unknown	unknown	-	-	308	-	-	-	267.0464;226.0547;247.9745;244.0392	30	-	-	-	-	D	-	1.61496e+07	1.03921e+07	1.31837e+07	1.54529e+07	1.39587e+07	1.6104e+07	1.29949e+07	1.67068e+07	1.33924e+07	1.09354e+07	1.24704e+07	1.19764e+07	1.33291e+07	9.85846e+06	1.36846e+07	1.30597e+07	1.3478e+07	1.36304e+07	1.10444e+07	1.93874e+07	1.29094e+07	1.02661e+07	2.27096e+07	1.47778e+07	1.48562e+07	1.41192e+07	1.75966e+07	5.13556e+06	8.31399e+06	1.60131e+07	1.8916e+07
R0311	0.78	unknown	unknown	unknown	-	-	308	-	-	-	209.9984;247.924;193.0976;191.0131	30	-	-	-	-	D	-	284774	460585	297281	495459	572692	384782	492846	680587	543446	490229	265574	433574	540829	622027	445767	371793	519013	56344.2	337771	616474	168259	274707	273436	559907	322117	368216	665735	77147.5	116647	296680	431824
R0312	0.83	unknown	unknown	unknown	-	-	244	-	-	-	112.031;83.8833;181.2509;94.9105	30	-	-	-	-	D	-	2.06632e+06	905707	1.17023e+06	1.31741e+06	1.27983e+06	1.32305e+06	1.2741e+06	1.58322e+06	553508	1.53643e+06	553826	3.75878e+06	1.22457e+06	5.49867e+06	1.23421e+06	825943	1.88136e+06	829333	3.86588e+06	4.41741e+06	5.13322e+06	2.89603e+06	1.95139e+06	1.73608e+06	1.15258e+06	1.38681e+06	1.32205e+06	2.01303e+06	674423	1.88995e+06	962079
R0313	1.18	unknown	unknown	unknown	-	-	308	-	-	-	179.1049;130.4186;161.7151;142.2808	30	-	-	-	-	D	-	8.05855e+06	1.33905e+07	4.62073e+06	1.55199e+07	5.33197e+06	1.51057e+07	1.82185e+07	1.46854e+07	1.80201e+07	1.74102e+07	8.10119e+06	8.9446e+06	1.62697e+07	31365.7	1.13188e+07	1.44251e+07	1.4667e+07	1.14128e+07	1.29591e+07	1.26176e+07	3.22803e+06	8.48853e+06	3.34435e+06	8.86768e+06	3.86336e+06	1.29153e+07	9.14406e+06	6.42445e+06	4.01003e+06	7.97636e+06	1.80263e+07
R0314	1.23	unknown	unknown	unknown	-	-	308	-	-	-	162.0501;115.9498;144.01;179.0919	30	-	-	-	-	D	-	2.05188e+07	3.3889e+07	1.27097e+07	3.77152e+07	1.49892e+07	4.01183e+07	4.75461e+07	3.52575e+07	4.20672e+07	4.81461e+07	2.24184e+07	2.32446e+07	4.48808e+07	28671	3.02533e+07	3.6521e+07	3.44824e+07	3.0289e+07	3.30914e+07	3.12064e+07	8.92676e+06	2.13541e+07	8.30954e+06	2.34486e+07	9.35671e+06	3.62754e+07	2.3053e+07	1.63786e+07	1.00279e+07	2.46019e+07	4.96874e+07
R0315	1.96	unknown	unknown	unknown	-	-	308	-	-	-	110.9761;162.0544;143.9899;115.9767	30	-	-	-	-	D	-	26311.4	184944	284451	75310.4	219379	56357.8	60954.2	228200	73873	66267.8	253316	45334	62305	47609.2	46623.1	174541	144439	218578	524578	42320.2	142299	218360	57586.5	322198	205762	131760	173337	150398	211091	26278.7	555153
R0316	2.01	unknown	unknown	unknown	-	-	564	-	-	-	319.0935;275.0564;337.0786;301.0043	30	-	-	-	-	D	-	383503	460346	695252	504764	628709	215836	259331	796003	634856	448510	423096	453002	348735	305039	250228	495251	775689	806938	422746	363890	530629	768964	460155	456011	464615	456532	552119	652091	733701	302749	418656
R0317	2.05	unknown	unknown	unknown	-	-	564	-	-	-	319.0935;275.0564;337.0786;301.0043	30	-	-	-	-	D	-	620070	856251	1.09073e+06	940425	877113	299984	383287	1.22713e+06	997466	628470	796097	731724	670775	494571	496444	1.05004e+06	1.49206e+06	1.27541e+06	803715	560942	922869	1.09683e+06	821981	619119	740459	843080	906480	1.38215e+06	1.17627e+06	514632	729640
R0318	2.23	unknown	unknown	unknown	-	-	596	-	-	-	311.3434;449.335;458.3299;467.2632	30	-	-	-	-	D	-	228632	271009	97927.8	528614	119394	78239.1	963548	83895.4	3.79779e+06	72811.7	959367	4.50481e+06	40788.1	2.45928e+07	342482	65448.1	193549	1.60811e+06	1.01831e+07	1.12641e+06	817489	253574	42741.1	2.42007e+06	43836.9	349183	131048	994536	355671	49821.8	175685
R0319	2.24	unknown	unknown	unknown	-	-	596	-	-	-	311.1283;458.1697;449.1536;329.1614	30	-	-	-	-	D	-	333967	241547	156991	663678	199276	87718	1.04339e+06	124435	4.10665e+06	91413.2	1.08889e+06	4.95874e+06	52062.7	2.53792e+07	315679	72609	169263	1.78136e+06	1.00746e+07	1.08234e+06	918845	411451	79715	2.56678e+06	45656.6	328922	201793	1.07042e+06	366366	45187.8	168933
R0320	2.23	unknown	unknown	unknown	-	-	596	-	-	-	311.1283;458.1697;449.1536;329.1614	30	-	-	-	-	D	-	563162	396321	196497	738941	258149	98909.9	1.30081e+06	203280	5.61156e+06	131690	1.3925e+06	6.25543e+06	41573.8	3.01813e+07	468479	124488	237557	2.4334e+06	1.31015e+07	1.44338e+06	1.28439e+06	450196	101414	3.29498e+06	69259.6	443998	212769	1.42617e+06	526141	52808.3	282254
R0321	2.36	unknown	unknown	unknown	-	-	884	-	-	-	594.1849;465.124;339.1731;576.1312	30	-	-	-	-	D	-	19439.6	5683.19	2364	27549.7	2408	1624.81	86843.2	4060.81	150625	8103.28	85985.1	207006	2272	162612	10552.6	2436	3247.19	86787.3	366034	107520	20259.1	4854.32	4060.81	95473.8	1619.81	2436.5	16241.5	19369.1	12907	N/A	2436
R0322	2.55	unknown	unknown	unknown	-	-	660	-	-	-	531.2285;570.1815;642.12;539.2532	30	-	-	-	-	D	-	2.1846e+06	22196.6	54948.4	621428	353390	262159	2.16506e+06	481904	2.04222e+06	128128	2.31468e+06	1.72312e+06	26819.4	3.45828e+06	422427	59000.1	248165	2.89422e+06	4.76466e+06	6.30119e+06	319247	241629	263987	5.42906e+06	135236	108852	456251	178284	463545	214814	246196
R0323	3.1	unknown	unknown	unknown	-	-	308	-	-	-	158.0752;131.0064;176.1269;262.1183	30	-	-	-	-	D	-	351241	206253	254098	263139	874908	2.11635e+06	676421	973733	264699	428949	491902	1.63117e+06	67230.2	100853	411214	417094	1.54739e+06	341371	201393	6.88084e+06	392457	591565	545280	1.09689e+06	363993	155723	512374	627730	1.10524e+06	1.46675e+06	241201
R0324	3.35	unknown	unknown	unknown	-	-	212	-	-	-	118.9806;93.9514;195.1465;167.5636	30	-	-	-	-	D	-	2.22279e+06	579926	561968	982236	1.11633e+06	926066	842836	705810	1.02386e+06	1.65943e+06	841446	1.02411e+06	695346	669707	372042	1.93715e+06	1.85971e+06	531567	649180	1.10474e+06	997537	547823	476677	5.00416e+06	1.23476e+06	1.25996e+06	394716	2.01787e+06	1.33786e+06	1.57066e+06	3.34295e+06
R0325	3.36	unknown	unknown	unknown	-	-	212	-	-	-	118.9806;93.9514;195.1465;167.5636	30	-	-	-	-	D	-	1.05889e+06	314611	259732	484346	515982	450111	405120	348433	540145	786490	373243	594869	333772	317290	178870	928986	928797	227731	321887	547579	412818	270426	244982	2.3771e+06	551728	604539	208826	951333	635169	674531	1.51244e+06
R0326	3.26	unknown	unknown	unknown	-	-	404	-	-	-	175.056;207.0785;118.8693;193.1975	30	-	-	-	-	D	-	950430	1.17948e+06	3.74698e+06	1.31624e+06	1.19641e+06	1.16905e+06	482825	521724	727841	2.18806e+06	576446	771672	2.15686e+06	915902	625153	959446	1.26896e+06	737935	672541	234162	693767	1.95092e+06	2.10777e+06	2.44132e+06	2.24286e+06	2.03033e+06	6.27535e+06	1.05351e+07	829146	3.16811e+06	608271
R0327	3.61	unknown	unknown	unknown	-	-	852	-	-	-	562.09;564.1628;580.1008;391.2118	30	-	-	-	-	D	-	186514	128740	95258	598217	210764	8346.67	562567	307521	1.19347e+06	235976	212731	3.17574e+06	112384	154248	1.33568e+06	72728.2	836688	813714	1.21371e+06	431123	155857	260095	5858.16	308533	136347	172130	150471	869239	165942	3339.08	338397
R0328	3.75	unknown	unknown	unknown	-	-	404	-	-	-	193.1149;90.9463;137.1;229.1783	30	-	-	-	-	D	-	2.25374e+06	1.46831e+06	1.22237e+06	6.44231e+06	615452	440227	3.09569e+06	1.7795e+06	3.87292e+06	6.75565e+06	6.19324e+06	1.95443e+06	2.45338e+06	642893	1.09135e+06	625228	897767	2.83744e+06	3.90349e+06	1.78761e+06	3.4559e+06	942027	2.33277e+06	1.14886e+06	1.08678e+06	1.89688e+06	773199	2.21932e+06	1.55008e+06	1.84718e+06	1.38355e+06
R0329	4.06	unknown	unknown	unknown	-	-	276	-	-	-	106.9929;169.9372;114.0365;97.1138	30	-	-	-	-	D	-	2.2441e+06	1.62772e+06	1.2171e+06	2.05452e+06	1.735e+06	2.88129e+06	1.45458e+06	2.32397e+06	2.02582e+06	2.88905e+06	1.90309e+06	5.28906e+06	1.54801e+06	552855	754252	928656	1.10373e+06	3.01819e+06	9.70397e+06	3.37776e+06	1.74595e+06	1.57344e+06	1.41316e+06	732915	1.51188e+06	1.29966e+06	2.216e+06	8.01699e+06	1.80604e+06	1.80477e+06	4.03411e+06
R0330	5.92	unknown	unknown	unknown	-	-	372	-	-	-	312.1762;308.687;353.9201;254.9376	30	-	-	-	-	D	-	439230	344154	624115	332660	390487	435104	336938	425533	594134	433060	450990	530804	469582	391522	449629	425486	455199	460948	446734	390333	485835	482221	479756	573961	385010	486062	594534	387046	466641	469737	911110
R0331	7.58	unknown	unknown	unknown	-	-	372	-	-	-	269.2542;356.0357;311.9822;336.0576	30	-	-	-	-	D	-	885224	591438	1.13997e+06	615412	645287	700135	863314	413749	740751	769280	641327	1.84562e+06	917607	551989	994287	1.08909e+06	761833	693188	1.03709e+06	1.17393e+06	1.10453e+06	498806	905735	1.04664e+06	1.41419e+06	1.06973e+06	1.38462e+06	509506	639646	834822	3.07426e+06
R0332	8.25	unknown	unknown	unknown	-	-	532	-	-	-	531.8937;471.12;104.0246;503.1957	30	-	-	-	-	D	-	183930	276287	241795	84038.5	187258	107049	59736.6	88652	71120.2	69962.7	90833.3	75579.3	119067	24920.5	27386.6	15227	20878.7	64474.6	63602.1	65558.8	150075	56967.2	162276	59515.4	120077	221767	190634	58938.3	158415	256293	183877
R0333	9.2	unknown	unknown	unknown	-	-	596	-	-	-	579.1352;595.3982;318.2339;555.2474	30	-	-	-	-	D	-	584333	695720	862695	718853	844732	570675	727421	561173	633445	574631	697666	706951	585305	589877	741032	626871	709184	588121	504419	606559	853388	749341	515439	694767	622311	564444	825318	452339	584725	558096	765937
R0334	9.63	unknown	unknown	unknown	-	-	500	-	-	-	456.3099;482.3803;440.2478;415.0064	30	-	-	-	-	D	-	123382	9.56304e+06	112830	8231.61	115685	1.6558e+06	3658.05	12230.8	287947	8269.86	59597.3	40565.9	5968.83	230.769	11958	38091.5	7426.03	1647.1	1.09796e+07	23558.7	7.28825e+06	1.3021e+06	1.3519e+06	12933.5	59844.2	404649	2.92602e+06	655792	6.78811e+06	699039	18738.4
R0335	0.65	unknown	unknown	unknown	-	-	725	-	-	-	706.8945;724.8113;564.9925;664.9294	30	-	-	-	-	D	-	2.48035e+06	977083	1.08529e+06	1.8786e+06	1.38608e+06	2.25653e+06	1.27061e+06	1.08901e+06	1.69222e+06	719947	1.6686e+06	1.7994e+06	1.25755e+06	1.2533e+06	1.90014e+06	1.06242e+06	1.73418e+06	1.65404e+06	2.50455e+06	1.77711e+06	811041	1.21047e+06	670949	1.97838e+06	876431	1.00136e+06	2.13453e+06	361013	1.02321e+06	1.23633e+06	2.2248e+06
R0336	2.23	unknown	unknown	unknown	-	-	597	-	-	-	312.2119;450.1366;417.2105;459.2106	30	-	-	-	-	D	-	78107.7	33877.1	15138.2	120167	36923.6	17585.3	219944	29481.5	740655	20023.1	154826	822496	3003.17	4.02997e+06	46380.7	5596.69	33567.4	281981	1.84623e+06	212618	174717	51133.9	3993.12	404494	7122	55758.3	19154.4	232364	63817.6	7196.85	45645.1
R0337	2.27	unknown	unknown	unknown	-	-	597	-	-	-	312.2119;450.1366;417.2105;459.2106	30	-	-	-	-	D	-	113386	82466.7	42505.6	140295	43552.3	12754.5	220212	39928.2	1.00996e+06	10410.1	316305	1.15983e+06	8678.78	6.32019e+06	85010.7	21930.2	65808.1	422708	2.51501e+06	316737	234622	86888.5	14512.8	693510	75332.8	82670.4	54170.2	254214	103843	5432.72	56355.5
R0338	2.89	unknown	unknown	unknown	-	-	917	-	-	-	739.8034;562.5667;916.8521;466.368	30	-	-	-	-	D	-	100008	117748	171565	133535	155569	155812	153713	166623	136320	124483	141699	73622.5	258035	109813	72161.4	166955	134287	170967	62766.8	147892	138775	151728	161701	113282	141911	114230	119007	17361.3	105296	103465	129086
R0339	3.7	unknown	unknown	unknown	-	-	533	-	-	-	209.1365;165.1762;149.117;151.1441	30	-	-	-	-	D	-	2.18178e+06	9.3998e+06	1.09841e+07	964111	9.24876e+06	5.10713e+06	8.50093e+06	4.08611e+07	4.21355e+06	2.39447e+06	1.26581e+07	2.33335e+06	1.22437e+07	1.40499e+06	1.85546e+06	3.07186e+06	1.96997e+07	5.75987e+06	594785	3.04184e+07	8.35739e+06	4.54726e+06	3.24747e+06	7.47498e+06	1.57625e+07	4.90787e+06	8.72919e+06	2.26494e+06	6.28562e+06	2.78697e+06	5.40626e+07
R0340	3.86	unknown	unknown	unknown	-	-	533	-	-	-	341.008;497.1355;470.0474;472.995	30	-	-	-	-	D	-	144075	50358.2	52857.1	68524.3	92930.4	48690.3	320888	65994.2	28166.4	117196	119794	71174.2	79838.3	63377.7	67693.6	104134	23430.2	82086.1	60791.8	69442.4	62939	25144.5	89759.6	81627.9	75115.9	66336.7	97248.1	15576.7	72929.9	89404.5	110707
R0341	7.46	unknown	unknown	unknown	-	-	501	-	-	-	455.31;483.2956;437.3068;419.3606	30	-	-	-	-	D	-	78928	101722	3601.95	31144.7	111262	533041	74199.7	28379.4	42195.1	7656.86	365816	326936	24416.5	4530.24	12512.1	37678	39015.2	4521.88	3.55463e+06	9471.33	205407	19039	86257.5	5888.93	4506.89	14165.1	844532	7.84288e+06	152920	113253	26445.6
R0342	8.22	unknown	unknown	unknown	-	-	501	-	-	-	437.2533;458.292;419.2715;483.2436	30	-	-	-	-	D	-	775522	1.29335e+06	1.32608e+06	642257	1.18737e+06	911873	750179	1.07691e+06	947048	879023	1.18729e+06	1.08771e+06	1.25357e+06	319877	573508	610064	596408	929369	1.29288e+06	886030	2.23628e+06	1.20105e+06	1.85668e+06	1.17201e+06	2.32302e+06	2.69622e+06	3.24826e+06	1.42458e+06	2.24689e+06	3.03329e+06	2.54487e+06
R0343	9.67	unknown	unknown	unknown	-	-	373	-	-	-	357.0661;269.0241;341.0798;266.9668	30	-	-	-	-	D	-	58553.1	78240.1	60019.1	62558.5	69490.1	38450.1	70503.8	54843.2	126388	38065.5	47778.4	64198.4	46082.5	51145	61074.1	44532	49323.4	61909.7	53818.8	70308	45520.9	101614	38499.5	64197.1	76116.9	58508.4	44928	35063.9	31044.2	44958	49698.4
R0344	0.63	unknown	unknown	unknown	-	-	758	-	-	-	757.9507;697.7792;637.8131;739.8447	30	-	-	-	-	D	-	55308.7	49897.8	46346.8	64260.3	56255.8	53324.4	73503.5	61446.2	51793.7	57639	55103.2	66107.4	63162.1	81888.1	59863	51914.8	72588.7	56016.8	71875.9	67339.5	62693.3	60362.7	25864.2	54912.8	51907.1	45438.9	69396.3	79027.4	78996.8	46981.1	49690.1
R0346	0.63	unknown	unknown	unknown	-	-	182	-	-	-	98.8297;140.9595;71.7579;148.9461	30	-	-	-	-	D	-	405629	384920	363450	426358	346298	374996	339276	423823	357115	323088	322032	286402	327961	308766	325917	320580	331150	312598	356095	372057	379532	292310	330660	341529	380839	302023	353126	224757	257832	354188	360843
R0348	0.92	unknown	unknown	unknown	-	-	470	-	-	-	208.044;238.0838;162.0228;274.0632	30	-	-	-	-	D	-	1.34306e+06	1.72646e+06	1.1522e+06	1.64857e+06	1.04048e+06	1.09554e+06	2.42943e+06	1.91641e+06	1.91268e+06	1.86942e+06	2.06925e+06	810567	1.94289e+06	876.988	1.4866e+06	1.48661e+06	1.81617e+06	1.70837e+06	1.44676e+06	3.27001e+06	870634	1.29348e+06	911130	1.47412e+06	1.75385e+06	1.89068e+06	1.27914e+06	720267	1.54812e+06	1.07859e+06	2.89643e+06
R0349	1.23	unknown	unknown	unknown	-	-	310	-	-	-	164.0421;292.0241;309.9737;190.0974	30	-	-	-	-	D	-	2.00387e+06	3.31482e+06	1.47532e+06	4.22526e+06	1.34117e+06	4.63896e+06	5.12574e+06	3.84832e+06	4.57753e+06	4.79411e+06	2.43873e+06	2.20852e+06	4.81017e+06	7178.43	2.90694e+06	3.8041e+06	3.39393e+06	3.37414e+06	3.95984e+06	3.04698e+06	903322	1.93748e+06	978939	2.19487e+06	1.06414e+06	3.71803e+06	2.37136e+06	1.94646e+06	1.15501e+06	2.43445e+06	5.02267e+06
R0350	1.73	unknown	unknown	unknown	-	-	374	-	-	-	212.0961;282.0079;166.1133;355.9744	30	-	-	-	-	D	-	245097	317313	301445	388144	608853	63523.5	180468	591818	143046	259033	1.1405e+06	772175	263787	153064	621319	267544	480470	1.39807e+06	245002	215266	820916	290758	325142	311745	647132	308060	344912	5.34865e+06	1.48404e+06	371344	128610
R0351	2.09	unknown	unknown	unknown	-	-	374	-	-	-	282.0297;124.0069;198.0769;191.0585	30	-	-	-	-	D	-	938345	461731	205631	3.76532e+06	1.95908e+06	286136	662891	1.07882e+06	3.80913e+06	1.16731e+06	83934.9	1.93759e+06	1.2777e+06	60862.6	745881	1.2201e+06	600521	352250	946592	3.2885e+06	741374	188217	427496	776359	142037	796662	940881	982650	342057	1.02679e+06	1.629e+06
R0352	2.54	unknown	unknown	unknown	-	-	566	-	-	-	348.1462;331.1961;320.2703;437.1714	30	-	-	-	-	D	-	344036	181313	88180	82136	54806.3	641713	165918	96985	157124	391537	209282	118985	259505	1457.38	257237	201291	336515	210639	139993	348309	69935.6	204927	221569	218018	127852	156953	380565	134551	430248	281330	423716
R0353	3.21	unknown	unknown	unknown	-	-	662	-	-	-	330.1315;510.1342;602.0362;313.0583	30	-	-	-	-	D	-	339358	207768	225280	571621	594578	4361	581716	544230	1.16847e+06	279442	590333	1.13425e+06	168635	105872	827303	169135	516649	842157	538455	544650	204568	315507	7269.79	613672	306869	151855	388099	1.2917e+06	2.65651e+06	8725.81	803728
R0354	3.17	unknown	unknown	unknown	-	-	310	-	-	-	148.0793;292.0386;119.9585;122.7784	30	-	-	-	-	D	-	629205	2.5558e+06	402988	221442	379645	252551	120657	560231	20066.4	590821	413039	348466	2.59441e+06	240272	83046.3	109393	328113	419021	31610.6	120622	2.407e+06	261166	226905	138659	674102	1.49858e+06	137790	510485	350177	609420	55380.7
R0355	3.12	unknown	unknown	unknown	-	-	374	-	-	-	177.0775;145.0452;117.0263;222.1326	30	-	-	-	-	D	-	2.84081e+06	943537	1.14797e+07	2.62565e+06	1.57797e+06	2.78007e+06	2.45836e+06	4.31329e+06	7.39344e+06	4.64859e+06	1.84941e+06	2.46516e+06	1.18724e+06	1.18705e+06	1.68551e+06	1.10188e+06	1.56429e+06	2.97844e+06	3.54955e+06	1.30661e+06	1.43389e+06	5.74906e+06	5.53602e+06	3.61884e+06	9.68004e+06	2.61178e+06	4.55243e+06	1.10528e+07	1.69977e+06	5.28268e+06	4.79361e+06
R0356	3.39	unknown	unknown	unknown	-	-	438	-	-	-	378.0971;184.0884;297.7335;308.7856	30	-	-	-	-	D	-	612062	938527	735098	721093	656746	675843	705871	416725	2.28584e+06	646870	1.49066e+06	624077	865728	426411	1.08521e+06	1.27721e+06	723654	2.0327e+06	373475	441763	1.84002e+06	773283	857839	557205	659715	878801	1.20644e+06	844821	611615	567389	1.51144e+06
R0357	3.66	unknown	unknown	unknown	-	-	406	-	-	-	113.9414;228.1273;283.3976;209.1718	30	-	-	-	-	D	-	1.23023e+07	1.52482e+07	1.07016e+07	1.35122e+07	8.59074e+06	1.13952e+07	7.01251e+06	1.23808e+07	6.77182e+06	1.40555e+07	1.19674e+07	8.27368e+06	1.49526e+07	1.55887e+07	6.26604e+06	1.59035e+07	1.41018e+07	1.10226e+07	5.57702e+06	1.02134e+07	8.65958e+06	8.54381e+06	1.13079e+07	1.30373e+07	1.25977e+07	1.12773e+07	1.17501e+07	5.47912e+06	1.16155e+07	9.53616e+06	1.60831e+07
R0358	3.57	unknown	unknown	unknown	-	-	470	-	-	-	308.1259;452.2293;416.2209;181.0258	30	-	-	-	-	D	-	867332	488254	197414	268385	514348	1.14601e+06	87670.6	174709	123268	523019	247485	543174	404098	443363	4.37769e+06	416732	487364	342105	490834	229245	472480	797524	910809	1.09863e+06	346394	437011	638112	326612	502818	736615	169640
R0359	3.93	unknown	unknown	unknown	-	-	246	-	-	-	205.0513;186.0941;123.152;98.88	30	-	-	-	-	D	-	983359	462567	593008	1.5807e+06	1.96489e+06	1.00468e+06	1.83133e+06	730132	479311	1.15092e+06	274728	1.46918e+06	292793	816416	1.20043e+06	393841	1.1558e+06	697609	805530	3.22087e+06	656471	562105	384592	1.19172e+06	681436	293936	1.74777e+06	1.12737e+06	588351	1.06845e+06	561969
R0360	3.97	unknown	unknown	unknown	-	-	566	-	-	-	548.9791;322.7189;435.82;453.8183	30	-	-	-	-	D	-	1.08058e+06	1.3141e+06	1.09534e+06	1.37703e+06	820629	1.19291e+06	948730	1.46824e+06	1.03065e+06	1.25389e+06	1.41721e+06	1.38515e+06	1.27942e+06	1.02424e+06	1.2841e+06	1.14363e+06	1.6908e+06	1.21966e+06	1.27524e+06	1.1997e+06	1.16319e+06	1.09763e+06	1.2585e+06	1.44629e+06	1.1714e+06	1.06222e+06	1.42808e+06	1.39526e+06	1.20264e+06	1.26895e+06	1.58985e+06
R0361	4.33	unknown	unknown	unknown	-	-	310	-	-	-	113.9378;95.7825;172.0748;309.9342	30	-	-	-	-	D	-	395914	302337	409285	376801	251701	299760	260540	292839	273450	348562	326647	216270	357716	339541	171558	340229	308640	259036	132670	263317	231122	282963	345385	258721	326325	334621	333358	146215	287092	307028	335357
R0362	5.32	unknown	unknown	unknown	-	-	278	-	-	-	237.1111;246.18;110.9111;156.9429	30	-	-	-	-	D	-	118203	145096	13623.5	131852	274245	71157.1	47419.5	225379	116340	224811	31118.4	7589.5	87768.1	85231.1	14349.6	310544	69006.6	2830.63	2097.78	180316	48063.2	112202	184693	91991.4	8032.13	159078	280309	112310	22722.4	138223	350370
R0364	7.47	unknown	unknown	unknown	-	-	502	-	-	-	456.2449;484.1591;439.0449;420.2082	30	-	-	-	-	D	-	30754.3	61574.5	3549.94	23315	37737.6	194195	8720.88	4982.45	5439.33	1800.9	125676	113473	9908.2	1380.65	5828.56	1927.41	8975.62	2701	1.45911e+06	33277.2	72947.7	3375.01	38195	13432.7	4045.01	16932.4	251764	2.68316e+06	39169.1	40180.7	1366.5
R0365	7.53	unknown	unknown	unknown	-	-	374	-	-	-	312.901;373.8278;356.9498;338.944	30	-	-	-	-	D	-	1.92356e+06	1.32441e+06	2.93812e+06	1.70954e+06	1.34822e+06	1.89679e+06	1.45105e+06	1.59821e+06	1.73462e+06	1.57334e+06	1.46673e+06	2.9253e+06	1.6281e+06	1.27537e+06	1.41251e+06	1.62528e+06	1.92618e+06	2.1074e+06	2.08776e+06	3.44756e+06	2.90671e+06	2.75738e+06	3.10859e+06	2.40361e+06	1.68974e+06	1.85045e+06	1.61874e+06	2.37046e+06	2.64015e+06	1.61836e+06	1.83892e+06
R0366	7.53	unknown	unknown	unknown	-	-	374	-	-	-	312.3499;356.2961;333.1997;338.2336	30	-	-	-	-	D	-	1.88753e+06	1.03055e+06	2.73952e+06	1.53861e+06	1.31705e+06	1.76583e+06	1.33528e+06	1.47e+06	1.54587e+06	1.39375e+06	1.34933e+06	2.26538e+06	1.65033e+06	992015	1.23933e+06	1.31967e+06	1.77064e+06	2.0035e+06	1.86586e+06	2.80906e+06	2.33907e+06	2.43513e+06	2.67904e+06	2.07248e+06	1.27416e+06	1.44632e+06	1.32248e+06	2.18993e+06	2.23047e+06	1.48099e+06	1.55805e+06
R0367	0.62	unknown	unknown	unknown	-	-	311	-	-	-	251.0716;98.8556;269.0692;130.9916	30	-	-	-	-	D	-	330979	283103	326732	348139	287724	381631	314533	359161	250867	259777	269677	347198	301152	265112	301692	321205	266582	252783	312728	477441	308655	266025	398088	364177	313725	322749	338705	243845	169263	366829	391030
R0368	0.65	unknown	unknown	unknown	-	-	471	-	-	-	470.8941;410.8612;375.02;380.8067	30	-	-	-	-	D	-	1.47317e+07	7.92937e+06	8.9906e+06	9.80667e+06	1.00937e+07	1.1027e+07	9.0546e+06	1.24535e+07	7.50205e+06	6.1119e+06	7.78737e+06	6.64872e+06	1.1594e+07	7.59736e+06	8.38871e+06	9.98795e+06	8.81797e+06	7.565e+06	9.01008e+06	1.5199e+07	9.58847e+06	7.51965e+06	1.45242e+07	1.15249e+07	9.80563e+06	9.55971e+06	1.19538e+07	2.44967e+06	4.46357e+06	1.16486e+07	1.29571e+07
R0369	0.63	unknown	unknown	unknown	-	-	311	-	-	-	251.1157;310.9377;98.8738;164.8512	30	-	-	-	-	D	-	294591	265272	339816	305754	325622	404690	317301	417333	322376	343834	263152	357785	273286	281246	291782	336671	297995	230267	325163	419715	310277	254566	316228	369533	322123	324457	316166	257763	233701	283216	380233
R0370	0.63	unknown	unknown	unknown	-	-	727	-	-	-	708.8565;666.9454;690.9506;566.9824	30	-	-	-	-	D	-	3.26763e+06	1.38202e+06	1.64569e+06	2.24097e+06	2.04139e+06	2.91045e+06	1.53424e+06	1.49268e+06	2.37279e+06	968313	2.20521e+06	2.07346e+06	1.78032e+06	1.83849e+06	2.56485e+06	1.4192e+06	2.08688e+06	2.23946e+06	2.44138e+06	2.38849e+06	1.27894e+06	1.52474e+06	1.09041e+06	2.97099e+06	1.3299e+06	1.63131e+06	2.52039e+06	1.18562e+06	1.29447e+06	1.62226e+06	2.63382e+06
R0371	0.92	unknown	unknown	unknown	-	-	215	-	-	-	169.1867;71.82;114.8769;83.8569	30	-	-	-	-	D	-	5.92192e+06	4.42526e+06	2.90435e+06	2.9503e+06	4.98899e+06	4.04819e+06	3.48148e+06	4.74308e+06	6.22008e+06	5.36297e+06	6.02285e+06	7.03369e+06	5.14062e+06	6.03426e+06	4.41481e+06	3.11143e+06	4.50029e+06	5.43001e+06	6.52006e+06	4.88307e+06	4.90266e+06	5.10414e+06	3.71443e+06	4.95965e+06	4.32164e+06	3.30015e+06	6.34198e+06	4.3243e+06	6.13751e+06	7.22931e+06	4.48901e+06
R0372	1.23	unknown	unknown	unknown	-	-	215	-	-	-	169.1867;71.82;114.8769;83.8569	30	-	-	-	-	D	-	810101	1.51554e+06	560733	569817	1.37408e+06	1.25108e+06	602172	899486	437349	697852	583343	1.27572e+06	1.21523e+06	1.03817e+06	1.11382e+06	1.049e+06	835506	896766	1.61581e+06	663919	1.34757e+06	850824	793945	552231	751323	1.13608e+06	633075	628622	1.58936e+06	1.47959e+06	839342
R0373	1.18	unknown	unknown	unknown	-	-	311	-	-	-	164.01;251.171;147.03;118.0251	30	-	-	-	-	D	-	138033	260554	121697	257774	113253	248442	277351	266674	381431	398176	130597	135932	285294	12428.6	237885	249453	273532	218118	283539	259581	41106.8	151599	83486.2	188259	82751.6	149318	166704	114024	96550.6	157987	424324
R0374	1.38	unknown	unknown	unknown	-	-	407	-	-	-	245.1096;227.1082;203.1384;185.1056	30	-	-	-	-	D	-	173786	1.20343e+06	828001	573625	858143	1.39896e+06	548936	180330	673084	347060	142730	180275	544759	745727	270703	422261	1.87983e+06	579094	373335	1.27755e+06	966040	979803	1.07091e+06	900489	1.19365e+06	1.22587e+06	241193	380047	365425	837170	195511
R0375	2.73	unknown	unknown	unknown	-	-	887	-	-	-	579.321;779.1529;598.3287;427.4387	30	-	-	-	-	D	-	11395	305721	72163.1	365522	52380.6	752.247	553216	225065	410519	246486	714302	622578	277333	233155	278341	10636.1	88726.7	705542	244476	278337	162587	91163.6	2558.99	357126	136040	156954	234035	404338	153348	1455.06	508835
R0376	2.82	unknown	unknown	unknown	-	-	695	-	-	-	367.1146;353.2123;515.2173;351.1758	30	-	-	-	-	D	-	339470	1.98747e+06	210790	47643.3	268291	83562.5	63260.6	2.42935e+06	33940.6	53474.9	58129.5	165792	4.75375e+06	54240.4	766858	5066.11	220753	16725	336079	37742.8	529617	744869	77800.4	51350.9	251688	967498	12335.4	45612.2	75310.7	890927	121381
R0377	2.9	unknown	unknown	unknown	-	-	951	-	-	-	774.0139;950.9548;597.0726;751.6398	30	-	-	-	-	D	-	228201	190521	213680	154003	142992	153221	261486	205638	296221	193506	222151	170168	122024	158198	199154	130664	179573	306475	163378	309866	106098	226729	161112	187818	209947	145252	148777	85727.9	156511	71513.4	239637
R0378	4.44	unknown	unknown	unknown	-	-	535	-	-	-	475.0799;313.1901;391.3075;457.3654	30	-	-	-	-	D	-	923455	1.1626e+06	763132	1.09806e+06	860554	957585	959630	929030	774668	981823	708867	1.18944e+06	1.19546e+06	864237	808672	541753	595942	1.08547e+06	954647	843765	1.26541e+06	689180	678451	870725	855920	1.16733e+06	716903	887421	488246	514132	716772
R0379	4.41	unknown	unknown	unknown	-	-	535	-	-	-	475.0799;313.1901;391.3075;457.3654	30	-	-	-	-	D	-	1.22877e+06	1.50705e+06	995704	1.34382e+06	1.10054e+06	1.19525e+06	1.1236e+06	1.29156e+06	846005	1.1625e+06	867264	1.58261e+06	1.70724e+06	953544	899476	622628	735279	1.2994e+06	1.24401e+06	1.10275e+06	1.29484e+06	766623	789128	1.08174e+06	934303	1.34265e+06	1.03021e+06	1.16489e+06	589945	531098	842484
R0380	11.55	unknown	unknown	unknown	-	-	439	-	-	-	353.2191;240.167;133.1043;422.2955	30	-	-	-	-	D	-	369067	219643	188407	260983	174320	254189	231561	218086	173217	137371	333242	443610	171425	218246	300676	257050	221665	291753	196798	225264	203372	347841	250699	251135	158855	299486	445778	308335	293687	518128	298441
R0381	0.61	unknown	unknown	unknown	-	-	184	-	-	-	82.8828;100.8888;123.9822;97.9378	30	-	-	-	-	D	-	4.3885e+07	3.87429e+07	3.71333e+07	3.95878e+07	3.97159e+07	3.77058e+07	3.42633e+07	4.0586e+07	3.76737e+07	3.5896e+07	3.37678e+07	2.93712e+07	4.20546e+07	3.73767e+07	3.49419e+07	3.36817e+07	3.75662e+07	3.32651e+07	3.39692e+07	4.22725e+07	3.72893e+07	3.17033e+07	4.40527e+07	4.23796e+07	3.79542e+07	3.97211e+07	4.02879e+07	1.84839e+07	3.12879e+07	4.31506e+07	3.63497e+07
R0382	0.65	unknown	unknown	unknown	-	-	472	-	-	-	256.9983;471.9358;411.9037;430.8917	30	-	-	-	-	D	-	538105	120949	125871	417725	221290	530286	144641	46268.4	815939	122723	932209	2.19947e+06	132992	553250	1.38725e+06	134409	578128	2.20779e+06	1.92508e+06	297922	47370.4	246163	16396.9	493759	62050.5	135921	563954	3.29437e+06	474636	103904	428695
R0383	0.69	unknown	unknown	unknown	-	-	760	-	-	-	278.9415;518.9642;563.9586;759.8483	30	-	-	-	-	D	-	191736	1.67949e+06	1.03531e+06	250044	999308	111585	1.22818e+06	1.17443e+06	153488	1.8695e+06	128550	343099	1.00456e+06	432820	42761.9	1.16984e+06	292489	85633.8	189347	30632.6	1.59686e+06	1.30323e+06	693621	104878	1.27102e+06	1.33688e+06	147757	6816.51	680924	712039	59779.7
R0384	0.87	unknown	unknown	unknown	-	-	472	-	-	-	130.0506;134.0466;141.0019;177.135	30	-	-	-	-	D	-	402848	325676	321874	532799	549613	1.16233e+06	469397	253944	498997	410834	375025	4.05416e+06	349879	663916	767907	469180	532707	641213	1.93926e+06	908024	378255	627484	159864	479765	326479	494093	264017	1.04586e+06	1.17482e+06	530982	517242
R0385	1.25	unknown	unknown	unknown	-	-	312	-	-	-	85.9741;132.0957;276.0956;68.8784	30	-	-	-	-	D	-	841106	1.13689e+06	1.63631e+06	480882	1.00529e+06	1.64978e+06	270402	527317	447627	461019	546027	448970	610039	453551	634885	310765	1.06596e+06	245074	859427	902802	1.11236e+06	613484	1.47459e+06	759290	2.2181e+06	1.14277e+06	966144	660791	264250	2.4304e+06	383061
R0386	2.9	unknown	unknown	unknown	-	-	952	-	-	-	774.654;951.6954;629.8144;597.8577	30	-	-	-	-	D	-	65685.2	43806.4	38698.5	172351	35348.9	N/A	235515	195017	311397	87421.4	205785	271046	45181.6	5768.72	249907	12144.4	132540	190945	279046	43965.8	39749.1	25230.7	2174.5	85768.6	83860.2	45172.3	105525	252039	54953.3	3151.21	125749
R0387	3.93	unknown	unknown	unknown	-	-	664	-	-	-	604.3162;588.3268;628.2382;620.1266	30	-	-	-	-	D	-	2.12994e+06	4.75875e+06	2.95519e+06	1.98348e+06	947911	2.37336e+06	872750	2.26791e+06	2.24962e+06	2.71656e+06	4.53563e+06	1.19374e+06	4.63474e+06	2.48054e+06	1.59528e+06	4.23623e+06	2.44943e+06	2.3476e+06	1.39489e+06	640314	2.77493e+06	3.32789e+06	4.0079e+06	1.96934e+06	2.60778e+06	3.42802e+06	1.46291e+06	1.52481e+06	2.80263e+06	1.59257e+06	3.11063e+06
R0388	4.15	unknown	unknown	unknown	-	-	696	-	-	-	679.4182;661.3396;548.3943;435.34	30	-	-	-	-	D	-	1.64781e+07	1.30446e+07	1.46677e+07	1.41531e+07	1.24343e+07	1.42546e+07	1.92426e+07	1.50891e+07	9.76947e+06	1.50532e+07	1.31626e+07	1.58408e+07	1.26305e+07	1.44775e+07	1.42594e+07	1.24544e+07	2.04982e+07	1.58231e+07	1.125e+07	1.28535e+07	1.24008e+07	1.20418e+07	1.36319e+07	1.29381e+07	1.13619e+07	1.48566e+07	1.44678e+07	1.03498e+07	1.43714e+07	1.37506e+07	1.46212e+07
R0389	5.39	unknown	unknown	unknown	-	-	216	-	-	-	163.1571;107.0343;144.0175;121.0536	30	-	-	-	-	D	-	33505.7	35774.6	39676.9	24073.5	36556.9	27560.2	30633.8	22697.7	15211.4	19693.5	41018.3	28941.7	15469.6	16005	41842.6	18200.1	22500.5	23680.9	28091.8	26783.1	30203.4	43008	30938.4	16044.4	41208.1	27905.1	23924.5	31148	19631.4	25185.9	17202.1
R0390	9.66	unknown	unknown	unknown	-	-	280	-	-	-	148.9438;121.0308;202.0803;245.3254	30	-	-	-	-	D	-	3.6497e+06	3.40881e+06	8.68275e+06	3.14196e+06	2.8235e+06	2.82781e+06	3.84974e+06	2.90795e+06	3.05732e+06	2.74408e+06	2.74981e+06	7.3217e+06	3.89214e+06	3.35445e+06	2.9154e+06	2.7102e+06	3.08392e+06	3.05185e+06	4.2705e+06	2.90034e+06	2.94612e+06	4.42569e+06	2.96769e+06	3.23098e+06	3.40959e+06	2.99188e+06	3.11617e+06	3.08933e+06	3.03338e+06	3.63758e+06	2.92914e+06
R0391	9.67	unknown	unknown	unknown	-	-	280	-	-	-	149.9614;121.0262;202.1143;263.149	30	-	-	-	-	D	-	3.89612e+06	3.84775e+06	9.22975e+06	3.57604e+06	3.22796e+06	3.2406e+06	4.20321e+06	3.33218e+06	3.41372e+06	3.14672e+06	2.99756e+06	7.84987e+06	4.36307e+06	3.88315e+06	3.123e+06	3.08593e+06	3.48489e+06	3.39741e+06	4.53521e+06	3.26791e+06	3.14658e+06	4.93811e+06	3.42933e+06	3.47588e+06	4.01904e+06	3.29345e+06	3.38509e+06	3.44378e+06	3.12052e+06	4.0187e+06	3.15386e+06
R0392	10.23	unknown	unknown	unknown	-	-	280	-	-	-	149.0773;202.103;173.9539;79.1739	30	-	-	-	-	D	-	1.20684e+06	1.02924e+06	868644	616628	659726	504516	773426	348591	479823	453194	373332	305755	303039	527973	1.16466e+06	287148	411627	296733	549853	616908	525562	372740	402662	465774	243542	216725	268930	174213	326687	306619	1.11919e+06
R0393	0.6	unknown	unknown	unknown	-	-	409	-	-	-	408.8465;256.9919;316.9764;348.857	30	-	-	-	-	D	-	552379	439010	521006	444098	373570	585921	518000	356103	701824	539158	792608	1.33461e+06	486184	537367	1.16354e+06	423032	512814	1.47661e+06	1.41057e+06	535901	421658	423022	452899	527543	460887	504167	478616	2.0492e+06	469424	381592	614581
R0394	1.72	unknown	unknown	unknown	-	-	345	-	-	-	327.0949;216.0137;210.0747;164.9933	30	-	-	-	-	D	-	31189.2	61191.1	27712.5	31184.4	16934.2	79114.7	41478.6	52385.9	46750	50054.2	53950.2	36818.4	20836.4	5160.6	60860.8	31425.6	87248.7	47012.8	64181.2	49631.2	35830	53617.8	23821.5	50847.8	45661.3	39205.7	47493.3	112613	43565.9	56332.4	143718
R0395	2.07	unknown	unknown	unknown	-	-	569	-	-	-	389.3026;407.2907;423.1629;379.146	30	-	-	-	-	D	-	93721.8	133809	137742	135021	62958.3	57912.9	210590	200043	215530	165824	193865	250687	204476	193580	129644	157851	207718	177757	262940	129011	256226	153105	141605	197525	167681	160967	146831	132424	130442	116737	128679
R0396	2.31	unknown	unknown	unknown	-	-	505	-	-	-	353.0453;487.0681;461.1385;343.0708	30	-	-	-	-	D	-	285762	354529	63565.8	98722.8	137459	275434	277772	299129	347066	517870	242519	219778	346842	166964	212388	82634.9	296526	206411	428255	644431	282279	353003	134713	309384	96414.6	228582	445444	118509	163472	182387	628424
R0397	3.34	unknown	unknown	unknown	-	-	729	-	-	-	711.2486;693.2925;373.3716;327.2568	30	-	-	-	-	D	-	850205	648661	657750	728213	547533	432721	242723	765332	21852.9	1.08011e+06	203536	488743	559863	701397	135386	307962	819049	42018.4	312578	692307	158114	394595	722639	800778	575996	253241	475052	22631.3	694111	759274	189428
R0398	3.33	unknown	unknown	unknown	-	-	729	-	-	-	711.2486;693.2925;373.3716;327.2568	30	-	-	-	-	D	-	259861	313403	220586	241085	232925	181585	93039	443313	8639.1	439390	9720.42	61578.1	237579	344708	56925.8	99692.9	449999	16741.4	231037	326302	66526.2	209572	251888	394808	180709	75874.5	127720	5523.21	333168	406830	23901.4
R0399	4.04	unknown	unknown	unknown	-	-	345	-	-	-	113.9669;137.0742;130.08;201.0743	30	-	-	-	-	D	-	1.10508e+07	1.15982e+07	9.17654e+06	1.04823e+07	6.15324e+06	1.05021e+07	4.66439e+06	8.96212e+06	5.87424e+06	1.23675e+07	1.15024e+07	1.18685e+07	1.1778e+07	8.29175e+06	8.07058e+06	1.19363e+07	1.40978e+07	1.06278e+07	7.87298e+06	9.9272e+06	6.4962e+06	7.45657e+06	1.05262e+07	1.07787e+07	1.07135e+07	1.02871e+07	1.01773e+07	7.55474e+06	9.56097e+06	8.7275e+06	1.45576e+07
R0400	3.93	unknown	unknown	unknown	-	-	569	-	-	-	568.4269;550.493;437.47;324.3474	30	-	-	-	-	D	-	1.29944e+06	1.32995e+06	1.16325e+06	1.3259e+06	896634	1.23543e+06	959282	1.53282e+06	983216	1.39979e+06	1.63972e+06	1.79493e+06	1.39515e+06	1.31039e+06	1.47985e+06	1.34819e+06	1.83349e+06	1.56411e+06	1.35351e+06	1.47987e+06	1.38664e+06	1.24142e+06	1.26069e+06	1.43565e+06	1.60316e+06	1.17788e+06	1.66993e+06	1.36919e+06	1.40645e+06	1.36874e+06	1.52402e+06
R0401	3.96	unknown	unknown	unknown	-	-	633	-	-	-	632.951;623.9898;567.3496;341.3659	30	-	-	-	-	D	-	347015	366152	318215	336558	268587	397494	189339	305947	222787	324996	371397	418263	429271	272903	280480	413462	567219	383510	280975	368045	272832	261067	399097	388953	423401	369191	367896	248201	333419	340971	533383
R0402	4.02	unknown	unknown	unknown	-	-	345	-	-	-	114.0585;228.182;209.1983;341.2588	30	-	-	-	-	D	-	1.4944e+06	1.64854e+06	1.27579e+06	1.49848e+06	951022	1.42655e+06	709958	1.16487e+06	813204	1.63609e+06	1.54338e+06	1.51803e+06	1.56621e+06	1.10928e+06	1.07273e+06	1.59981e+06	1.69355e+06	1.47637e+06	1.09953e+06	1.32597e+06	921615	894298	1.28369e+06	1.36094e+06	1.47264e+06	1.41264e+06	1.34442e+06	963399	1.35326e+06	1.26744e+06	2.05612e+06
R0403	4.78	unknown	unknown	unknown	-	-	633	-	-	-	451.1267;360.1817;332.1537;615.0873	30	-	-	-	-	D	-	23201.6	58084.5	30493	47128.4	48709.1	67110.1	23763.1	44965.2	43461.9	107824	92601.9	32794.7	23505	68415	57762.1	21010.9	42442.3	70119	67505.6	11231.2	54592.4	32105.5	52854	51885	62769.7	34923.6	37394.9	60619.8	72907.9	48480.8	106783
R0404	8.22	unknown	unknown	unknown	-	-	473	-	-	-	455.2973;427.3669;437.2238;365.0576	30	-	-	-	-	D	-	422093	615642	503331	251999	438765	307537	254553	331982	248069	260179	329758	296507	394605	129387	176385	130472	156828	179332	245162	169652	377128	301163	358554	249351	400738	508193	578329	241239	314559	514651	488048
R0406	0.63	unknown	unknown	unknown	-	-	186	-	-	-	98.8336;84.8486;116.8764;57.7836	30	-	-	-	-	D	-	1.82066e+07	1.81685e+07	1.77163e+07	1.71063e+07	1.98042e+07	1.89187e+07	1.47984e+07	2.03579e+07	1.49242e+07	1.52702e+07	1.43949e+07	1.34556e+07	1.91782e+07	1.54488e+07	1.42783e+07	1.71462e+07	1.72193e+07	1.53345e+07	1.59482e+07	1.9822e+07	1.72666e+07	1.61868e+07	2.42515e+07	1.78592e+07	1.8349e+07	1.71558e+07	1.83714e+07	8.96621e+06	1.40439e+07	1.99121e+07	1.65362e+07
R0407	0.61	unknown	unknown	unknown	-	-	410	-	-	-	409.9514;256.8508;350.0473;368.5937	30	-	-	-	-	D	-	408255	507934	426239	443946	377451	307536	373247	489319	257588	400171	333556	285537	390200	390889	342003	430289	363551	322465	299636	429062	438594	316101	488451	447108	418505	474331	400964	147388	330723	431589	463397
R0408	0.65	unknown	unknown	unknown	-	-	154	-	-	-	112.9063;82.8044;70.8029;110.1138	30	-	-	-	-	D	-	285405	148462	209570	223906	164105	238732	255983	263600	184954	132418	211498	198575	246326	179384	248206	229586	232562	176834	213694	347433	168926	166888	268055	203212	243973	232543	267392	109921	108865	279719	283022
R0409	0.84	unknown	unknown	unknown	-	-	858	-	-	-	605.3692;515.9509;524.7102;353.0818	30	-	-	-	-	D	-	503695	777434	1.17869e+06	438908	789867	949206	258168	235492	1.87867e+06	1.01579e+06	1.15987e+06	375485	1.02139e+06	3.5548e+06	720421	1.87913e+06	1.1628e+06	2.40446e+06	302909	596621	1.66354e+06	628868	923868	760638	904691	2.12941e+06	976356	1.81428e+06	1.88501e+06	993351	546853
R0410	0.84	unknown	unknown	unknown	-	-	858	-	-	-	605.6226;516.0059;857.9153;695.9684	30	-	-	-	-	D	-	697658	828699	1.35832e+06	475709	771788	1.35421e+06	362931	394261	1.68366e+06	1.08067e+06	1.51853e+06	446426	909473	3.31021e+06	684231	2.17803e+06	1.2105e+06	2.50956e+06	352174	707678	1.60199e+06	764419	965781	917827	1.16423e+06	2.87093e+06	1.00274e+06	1.75297e+06	2.08174e+06	1.48043e+06	533035
R0411	1.25	unknown	unknown	unknown	-	-	474	-	-	-	132.0714;85.9805;126.948;68.9329	30	-	-	-	-	D	-	2.96309e+06	4.75325e+06	8.01682e+06	1.16042e+06	3.43429e+06	1.06209e+07	441790	881931	1.26367e+06	1.23914e+06	2.2549e+06	1.67036e+06	1.1647e+06	1.37096e+06	1.82547e+06	1.30081e+06	4.78604e+06	422703	2.6833e+06	2.28859e+06	4.53809e+06	2.15926e+06	8.10662e+06	2.26692e+06	8.52598e+06	5.35652e+06	2.06565e+06	2.52387e+06	2.6091e+06	9.3083e+06	482212
R0412	1.29	unknown	unknown	unknown	-	-	474	-	-	-	132.0727;85.902;127.0529;195.0758	30	-	-	-	-	D	-	3.30021e+06	5.87347e+06	9.23954e+06	1.24931e+06	3.89525e+06	1.18727e+07	446968	1.0208e+06	1.36014e+06	1.19146e+06	2.363e+06	1.78757e+06	1.23026e+06	1.60976e+06	2.20655e+06	1.45706e+06	4.53812e+06	424350	2.87571e+06	2.54284e+06	4.66661e+06	2.65174e+06	8.14093e+06	2.10244e+06	9.3204e+06	5.41925e+06	2.51275e+06	2.38635e+06	2.64715e+06	1.00195e+07	655245
R0413	1.74	unknown	unknown	unknown	-	-	538	-	-	-	334.0105;409.0758;317.0506;358.05	30	-	-	-	-	D	-	6.77618e+06	5.37394e+06	3.07454e+06	4.99331e+06	4.93313e+06	9.00489e+06	3.41387e+06	6.77229e+06	3.99638e+06	3.98484e+06	5.18911e+06	2.00888e+06	4.24028e+06	2.19774e+06	1.09408e+07	6.55355e+06	7.04877e+06	2.55696e+06	3.87245e+06	1.01127e+07	4.4693e+06	6.40179e+06	3.99541e+06	6.92823e+06	4.5225e+06	6.85683e+06	5.25882e+06	2.30784e+06	4.561e+06	4.40733e+06	4.10558e+06
R0414	1.68	unknown	unknown	unknown	-	-	314	-	-	-	136.0671;296.1169;126.9037;142.9644	30	-	-	-	-	D	-	2.4531e+06	1.07139e+06	282598	867171	1.30748e+06	1.04512e+06	622219	869483	1.29646e+06	1.11989e+06	886794	1.52187e+06	1.74354e+06	2.26369e+06	1.83837e+06	1.73003e+06	1.54464e+06	826190	2.35845e+06	2.72428e+06	458313	460235	460171	1.59459e+06	462251	738449	1.50736e+06	1.56713e+06	609380	763868	393783
R0415	2.29	unknown	unknown	unknown	-	-	378	-	-	-	155.099;140.0342;199.1412;147.09	30	-	-	-	-	D	-	156781	51010.5	67612.6	132693	842608	232412	154165	127246	252948	427483	425383	613784	95634.1	446086	507393	297706	142714	304026	597834	62007.4	89077.1	75365.3	77268.7	199219	89038	67637.1	130673	875445	402456	113399	59580.5
R0416	3.12	unknown	unknown	unknown	-	-	890	-	-	-	889.0335;602.2176;720.1637;599.9729	30	-	-	-	-	D	-	45589.8	27152.6	53669.2	76618.9	46276.8	13055.7	44569.9	58603	57193.5	78997.8	73796.7	29632.6	44145.6	23228.9	35747.2	27589.4	49247.2	43463.2	43249.4	54043.6	42083.7	34743.8	1801.69	20265.8	25913.3	47048.1	65145.5	47200.6	61769.9	13088.2	62974.7
R0417	4.11	unknown	unknown	unknown	-	-	570	-	-	-	420.139;342.1722;106.9477;354.156	30	-	-	-	-	D	-	879709	472774	468502	464594	654799	944695	671916	1.04973e+06	730313	907836	561733	1.88827e+06	525600	123382	244212	353617	518790	997823	4.38382e+06	1.14186e+06	722796	386383	485318	264814	419822	438572	1.07289e+06	2.17065e+06	674598	665537	1.19422e+06
R0418	3.93	unknown	unknown	unknown	-	-	314	-	-	-	295.9455;114.0109;281.04;190.0533	30	-	-	-	-	D	-	286282	422012	380060	336732	159429	340100	165195	301010	224446	365521	345747	216707	365543	326870	256887	379801	328240	346051	155694	171492	339664	234484	342617	242107	319058	337515	247931	137166	368838	278482	323769
R0419	4.11	unknown	unknown	unknown	-	-	698	-	-	-	359.2359;681.4637;662.4168;350.2743	30	-	-	-	-	D	-	1.01085e+07	1.37359e+07	1.06903e+07	1.17021e+07	5.87786e+06	1.25788e+07	7.31181e+06	1.17502e+07	6.33593e+06	1.12586e+07	1.21447e+07	6.05801e+06	1.11206e+07	1.22981e+07	6.58751e+06	1.72501e+07	1.4435e+07	1.19836e+07	2.11005e+06	8.75845e+06	1.10623e+07	8.23503e+06	1.36352e+07	1.22285e+07	9.53689e+06	1.20979e+07	1.01726e+07	2.15976e+06	1.05385e+07	1.11957e+07	1.21613e+07
R0420	4.11	unknown	unknown	unknown	-	-	570	-	-	-	106.9626;384.1247;420.0703;408.1455	30	-	-	-	-	D	-	777469	395437	347413	479927	425445	809012	512585	919719	748142	733697	468054	1.91971e+06	512455	139942	269985	299668	424817	913731	3.19205e+06	946640	480092	319879	463954	208734	341013	408957	887456	2.03881e+06	662095	664978	1.30643e+06
R0421	4.25	unknown	unknown	unknown	-	-	794	-	-	-	793.3962;775.8817;436.1614;680.8134	30	-	-	-	-	D	-	1.10144e+06	1.36748e+06	1.48398e+06	1.40443e+06	1.02225e+06	1.68241e+06	1.15836e+06	1.80387e+06	1.02328e+06	1.46278e+06	1.56107e+06	2.02203e+06	1.41731e+06	1.51135e+06	1.30637e+06	1.65812e+06	1.93421e+06	1.51402e+06	1.29083e+06	1.41428e+06	1.28618e+06	999374	1.82439e+06	1.27062e+06	1.344e+06	1.36641e+06	1.38394e+06	1.40988e+06	1.31298e+06	1.50568e+06	2.05893e+06
R0422	4.33	unknown	unknown	unknown	-	-	506	-	-	-	505.9842;475.8832;443.1797;402.5643	30	-	-	-	-	D	-	180731	311323	244140	293111	308713	297056	240549	215929	195333	359487	395716	111005	444695	415802	153695	306743	263377	315087	135979	334428	582087	376227	521396	289581	535315	424208	420360	140864	469013	409625	473114
R0423	11.86	unknown	unknown	unknown	-	-	378	-	-	-	280.2198;291.2423;360.3436;184.1232	30	-	-	-	-	D	-	4423.87	1944.39	4153.91	334.827	41192.5	50147.9	3967.66	3724.42	48031.9	42059.9	43092.7	2862.64	3230.05	27481.6	150652	9441.75	6419.23	92105.6	63201.7	3963.47	65707.8	21625.7	34851.9	82547.4	64556.5	5109.58	116834	151034	33321.6	96303.4	73927.2
R0424	11.87	unknown	unknown	unknown	-	-	378	-	-	-	280.2198;291.2423;360.3436;184.1232	30	-	-	-	-	D	-	4889.29	636.33	6560.71	1155.23	35230.5	56568.4	3872.66	6290.19	50355.2	52190.4	42691.5	7103.06	2997.02	26428.2	147518	10160.4	7540.17	98440.3	75355.5	5867.99	76602.7	22683	38130.9	90954.9	71657.7	8099.79	119093	158941	34507.2	105164	84373.3
R0425	1.71	unknown	unknown	unknown	-	-	539	-	-	-	335.0913;410.0998;318.0764;521.098	30	-	-	-	-	D	-	1.14063e+06	844306	371526	581587	861669	1.68048e+06	454839	918156	663456	652780	783331	390799	635862	413110	1.63324e+06	821237	910798	492376	677079	1.68941e+06	708869	1.04868e+06	627582	1.14536e+06	576254	818250	758868	329608	840720	661584	607411
R0426	2.07	unknown	unknown	unknown	-	-	507	-	-	-	345.0646;369.0097;489.0812;327.0096	30	-	-	-	-	D	-	615628	884530	1.02136e+06	593436	324542	489180	493883	1.10243e+06	787556	651739	516670	949529	1.09466e+06	157699	211536	358850	401462	316396	1.27503e+06	673548	1.12817e+06	218635	679316	469766	1.06491e+06	965532	710890	650427	464110	754656	584993
R0427	1.89	unknown	unknown	unknown	-	-	443	-	-	-	281.0813;382.9864;424.9949;262.9761	30	-	-	-	-	D	-	2.71983e+06	4.4132e+06	5.40149e+06	1.3795e+06	3.13207e+06	1.87581e+06	2.65222e+06	3.77872e+06	3.57702e+06	3.41319e+06	5.56016e+06	3.31596e+06	2.86252e+06	2.60916e+06	3.69986e+06	3.39036e+06	2.5081e+06	4.29169e+06	2.66162e+06	4.16463e+06	4.33734e+06	4.44692e+06	4.50907e+06	2.73605e+06	5.38571e+06	3.80341e+06	4.05356e+06	6.78227e+06	4.50746e+06	5.25276e+06	6.768e+06
R0428	2.68	unknown	unknown	unknown	-	-	475	-	-	-	249.0588;457.1313;313.1622;341.1097	30	-	-	-	-	D	-	58351.7	78475.5	79325	114657	83464.1	28465.7	130794	90224.5	136066	35531.8	110764	175824	26280.6	27118	158860	59361.9	203499	100893	237140	116381	66361.8	129708	17869.1	68740.7	35307.9	49437.9	99046.2	134063	114647	8837.68	161470
R0429	2.82	unknown	unknown	unknown	-	-	347	-	-	-	106.9428;329.0944;208.0681;122.0868	30	-	-	-	-	D	-	330652	577856	209358	83391.2	246252	126627	118516	914380	97881.9	97674.7	127684	195532	775048	117422	492731	18133.9	278188	40675.8	404075	133848	416075	348851	127055	140761	216239	482083	55454.1	160700	145571	420174	168899
R0430	2.55	unknown	unknown	unknown	-	-	347	-	-	-	106.9428;329.0944;208.0681;122.0868	30	-	-	-	-	D	-	1.59298e+06	733902	783658	570260	937164	998973	1.03011e+06	888114	1.14981e+06	840628	831970	1.85036e+06	748277	1.04519e+06	1.67266e+06	621457	915534	1.192e+06	1.44347e+06	894750	698814	654644	841405	1.49232e+06	948828	837041	918356	991273	857433	1.09732e+06	952173
R0431	2.87	unknown	unknown	unknown	-	-	731	-	-	-	377.0469;557.0712;712.9767;539.0493	30	-	-	-	-	D	-	1.84187e+06	1.16733e+06	1.43619e+06	1.80457e+06	1.59326e+06	1.53057e+06	2.25101e+06	2.25903e+06	1.59822e+06	1.93765e+06	2.70041e+06	1.84614e+06	1.16617e+06	1.26291e+06	2.03443e+06	1.05161e+06	1.54812e+06	2.16754e+06	1.95544e+06	2.24856e+06	913231	1.42084e+06	1.5164e+06	1.60471e+06	1.51516e+06	1.36637e+06	2.14267e+06	1.02754e+06	1.67729e+06	767208	2.28362e+06
R0432	3.34	unknown	unknown	unknown	-	-	603	-	-	-	313.0764;451.0791;465.0935;477.0652	30	-	-	-	-	D	-	36297.6	49217.3	34687	86107.4	79868.4	4298.9	58794	33546	265493	41983.8	114494	214565	37909.6	152722	150757	53203.5	73100	150427	263186	42966.4	77338.2	63767.5	3428.09	119807	46027.9	83001.5	64579.9	270170	44398.6	1901.28	149981
R0433	7.47	unknown	unknown	unknown	-	-	251	-	-	-	191.088;98.8551;130.992;159.0067	30	-	-	-	-	D	-	1.24143e+06	1.27661e+06	1.3273e+06	1.29899e+06	1.1522e+06	1.20595e+06	1.27648e+06	1.15231e+06	1.28332e+06	1.1978e+06	1.23431e+06	1.58216e+06	1.33198e+06	1.14991e+06	1.08488e+06	1.23175e+06	1.21025e+06	1.13359e+06	1.12891e+06	1.18068e+06	1.05296e+06	1.12909e+06	1.05762e+06	1.10757e+06	1.05018e+06	1.13507e+06	1.09903e+06	1.07937e+06	1.04931e+06	1.04475e+06	956460
R0434	0.63	unknown	unknown	unknown	-	-	732	-	-	-	731.9594;671.7103;713.7961;611.8264	30	-	-	-	-	D	-	162073	161637	134961	175512	208317	238089	160537	165923	183464	148759	117300	199845	186896	153432	221262	158456	171059	233009	181522	155781	132461	182285	92339.4	141584	164388	160555	182574	444820	156557	197872	204243
R0435	0.41	unknown	unknown	unknown	-	-	188	-	-	-	146.9544;100.839;118.9114;127.9591	30	-	-	-	-	D	-	1.51952e+06	1.14767e+06	1.25895e+06	1.22382e+06	1.41027e+06	1.12635e+06	1.15658e+06	1.16641e+06	1.2079e+06	996007	1.17371e+06	1.32495e+06	1.00272e+06	1.15882e+06	1.13035e+06	990844	1.08375e+06	1.09642e+06	1.20973e+06	861456	1.05669e+06	909079	984786	1.07985e+06	1.05009e+06	929452	1.04679e+06	1.06842e+06	896138	935457	857816
R0436	0.85	unknown	unknown	unknown	-	-	476	-	-	-	134.0074;115.9865;87.9341;73.9201	30	-	-	-	-	D	-	3.55988e+06	9.68501e+06	1.05989e+07	5.35084e+06	3.62413e+06	7.01285e+06	3.25981e+06	3.39455e+06	2.50034e+06	4.26753e+06	6.72833e+06	1.7607e+06	5.76962e+06	8.62702e+06	3.44919e+06	3.86271e+06	5.17513e+06	4.68916e+06	2.88986e+06	3.97685e+06	1.02467e+07	1.25708e+07	5.16705e+06	3.32076e+06	9.55798e+06	1.09827e+07	3.87562e+06	2.03901e+06	5.19478e+06	9.37843e+06	4.6184e+06
R0437	0.92	unknown	unknown	unknown	-	-	412	-	-	-	216.1216;291.836;353.1013;197.9644	30	-	-	-	-	D	-	536876	2.38225e+06	348136	1.17001e+06	995874	665343	5.04127e+06	1.94009e+06	2.30282e+06	864957	611131	300516	2.17409e+06	67460.3	445452	730909	2.61136e+06	2.20615e+06	1.88827e+06	622091	169647	570130	525015	557182	559013	2.07858e+06	688902	129278	218109	474541	2.95949e+06
R0438	0.65	unknown	unknown	unknown	-	-	220	-	-	-	98.8518;183.9671;155.9779;85.2888	30	-	-	-	-	D	-	1.15432e+06	503817	486537	1.43054e+06	685486	1.5081e+06	565175	367182	1.70559e+06	485721	1.64377e+06	3.02982e+06	779014	1.39863e+06	2.26071e+06	596694	1.31404e+06	3.15769e+06	2.7361e+06	879779	490091	906482	170373	1.37374e+06	401281	658341	1.29628e+06	4.30998e+06	1.15678e+06	567720	1.08174e+06
R0439	0.92	unknown	unknown	unknown	-	-	188	-	-	-	142.0438;100.0026;83.928;127.9705	30	-	-	-	-	D	-	1.64434e+06	1.6686e+06	1.67034e+06	3.34962e+06	2.74369e+06	1.95762e+06	1.38578e+06	2.13944e+06	3.32944e+06	2.50338e+06	3.58706e+06	3.19317e+06	1.65117e+06	893168	2.25166e+06	2.7182e+06	2.11591e+06	1.60433e+06	2.15353e+06	2.36752e+06	1.41124e+06	1.82446e+06	1.08118e+06	2.2957e+06	1.71647e+06	1.39486e+06	3.04204e+06	2.83982e+06	3.24391e+06	1.65696e+06	1.81569e+06
R0440	0.85	unknown	unknown	unknown	-	-	476	-	-	-	133.9918;115.9822;126.9695;108.9382	30	-	-	-	-	D	-	2.20565e+07	7.35659e+07	7.02651e+07	3.76895e+07	3.12235e+07	5.11947e+07	2.93856e+07	2.75236e+07	2.12108e+07	3.91312e+07	5.26478e+07	1.19569e+07	4.39323e+07	6.43156e+07	2.47939e+07	3.19659e+07	3.44619e+07	2.66958e+07	2.42863e+07	3.01376e+07	6.93312e+07	7.76738e+07	4.03112e+07	2.81687e+07	6.88004e+07	6.77257e+07	2.78765e+07	1.61928e+07	4.04851e+07	6.47332e+07	2.817e+07
R0441	1.18	unknown	unknown	unknown	-	-	348	-	-	-	135.9801;119.0753;96.9555;250.0877	30	-	-	-	-	D	-	181853	597642	741174	153808	85927.8	80084.6	112862	75092.5	261411	2.00455e+06	978850	159607	1.05909e+06	4.96315e+06	100988	278028	114061	160124	84145.6	170204	1.87716e+06	321540	1.23451e+06	245056	467529	1.12715e+06	531434	194852	269364	1.47254e+06	172319
R0442	1.75	unknown	unknown	unknown	-	-	540	-	-	-	336.0414;411.1067;319.0433;360.0295	30	-	-	-	-	D	-	1.06604e+07	1.74758e+07	1.60359e+07	2.23549e+07	3.26625e+07	5.01854e+07	7.43717e+06	4.35743e+07	1.76473e+07	1.32432e+07	2.53544e+07	1.20979e+06	7.24684e+06	697980	2.20807e+07	3.15999e+07	4.30171e+07	3.68275e+06	4.6413e+06	6.20024e+07	1.71554e+07	2.6715e+07	1.32326e+07	1.95976e+07	3.10011e+07	2.15421e+07	1.84935e+07	5.02881e+06	1.59548e+07	2.04841e+07	1.06575e+07
R0443	1.78	unknown	unknown	unknown	-	-	540	-	-	-	336.0414;411.1067;319.0433;360.0295	30	-	-	-	-	D	-	1.2037e+07	2.09664e+07	1.84875e+07	2.81383e+07	4.02233e+07	6.56532e+07	8.81794e+06	5.58101e+07	2.11689e+07	1.75282e+07	2.99182e+07	1.19365e+06	9.11865e+06	342297	2.40724e+07	3.71478e+07	5.10556e+07	4.46442e+06	4.523e+06	7.52081e+07	2.09495e+07	3.43745e+07	1.54755e+07	2.43676e+07	3.95203e+07	2.44911e+07	2.25334e+07	5.48083e+06	2.19488e+07	2.74263e+07	1.24703e+07
R0444	1.92	unknown	unknown	unknown	-	-	476	-	-	-	120.0201;166.087;134.0149;116.0325	30	-	-	-	-	D	-	797101	143568	75789.1	3.55374e+06	482199	237651	1.18806e+06	817930	689684	437448	81849.9	2.40236e+06	324117	16178.2	577269	84805.9	177428	1.2633e+06	7.40266e+06	1.25377e+06	28376.5	115092	191128	559030	46606	99354	391977	424949	34285.3	234802	1.05113e+06
R0445	3.51	unknown	unknown	unknown	-	-	540	-	-	-	477.3275;219.1011;474.9084;360.7002	30	-	-	-	-	D	-	558981	437960	408200	5658.34	58282.2	270543	25875.4	38294.5	100324	107880	839871	188161	7523	28410	14214	13786.7	45994.7	49337.2	81507.8	239278	92828.1	168985	543260	177268	340593	405845	323774	28412.2	96145.1	132739	688574
R0446	4.06	unknown	unknown	unknown	-	-	668	-	-	-	608.0739;605.3714;590.1329;667.2191	30	-	-	-	-	D	-	303451	189778	111756	228053	193513	257712	226348	231068	266699	283629	286257	343869	185332	45189	119908	146725	82554	362751	429399	344123	329794	144751	264435	109770	114912	249078	254132	283770	207409	285980	342155
R0447	3.96	unknown	unknown	unknown	-	-	668	-	-	-	608.0739;605.3714;590.1329;667.2191	30	-	-	-	-	D	-	107685	180779	112743	40111.3	52490.5	71830.8	61841	70533.8	110940	90130.1	143201	141301	146289	102074	79640.6	88170.8	80833.7	74184.4	270553	34692.8	108233	99895.3	94475.5	61705.1	62024.9	94103	36148.9	248547	102397	39526.5	79030.1
R0448	4.2	unknown	unknown	unknown	-	-	252	-	-	-	164.1546;146.1189;188.1561;159.99	30	-	-	-	-	D	-	433330	523099	368390	498242	430664	288059	680501	565041	408335	901474	575366	322420	599214	447886	195377	781665	238917	684613	334277	600091	344116	745658	222963	455724	395344	489353	490808	255126	609852	328712	679136
R0449	4.27	unknown	unknown	unknown	-	-	412	-	-	-	114.04;341.2312;228.1484;268.0262	30	-	-	-	-	D	-	3.27311e+06	2.94529e+06	3.15637e+06	2.76433e+06	1.72076e+06	2.70984e+06	1.41325e+06	2.88567e+06	1.84216e+06	2.89879e+06	3.17872e+06	3.16735e+06	3.45508e+06	1.53118e+06	2.70767e+06	2.917e+06	3.4104e+06	2.89083e+06	1.81726e+06	3.05996e+06	1.89683e+06	1.96634e+06	2.75296e+06	2.83131e+06	2.90963e+06	2.95084e+06	2.97414e+06	2.08295e+06	2.75457e+06	2.72598e+06	4.74332e+06
R0450	4.33	unknown	unknown	unknown	-	-	924	-	-	-	906.5518;923.565;472.2963;913.8	30	-	-	-	-	D	-	1.17118e+07	1.20662e+07	1.43886e+07	1.25245e+07	6.44653e+06	1.13105e+07	1.02244e+07	8.87835e+06	5.41868e+06	1.21533e+07	7.30378e+06	8.09284e+06	1.23266e+07	1.25478e+07	4.1994e+06	1.04994e+07	8.24632e+06	8.62103e+06	5.97613e+06	9.00638e+06	8.58433e+06	5.79747e+06	7.62723e+06	8.25731e+06	1.31061e+07	1.07869e+07	9.25518e+06	4.67178e+06	1.1757e+07	7.728e+06	1.13073e+07
R0451	4.45	unknown	unknown	unknown	-	-	764	-	-	-	602.041;701.3114;490.11;644.0826	30	-	-	-	-	D	-	4.39075e+06	6.10987e+06	1.42018e+06	4.86379e+06	2.50333e+06	3.08198e+06	2.1602e+06	4.16736e+06	1.8885e+06	2.79717e+06	1.39624e+06	8.95863e+06	6.47714e+06	1.25844e+06	2.51957e+06	557747	885896	3.31309e+06	6.08691e+06	4.5076e+06	4.15358e+06	1.10817e+06	993153	2.44464e+06	1.15216e+06	3.75512e+06	1.08665e+06	4.58319e+06	429322	485334	1.28617e+06
R0452	4.11	unknown	unknown	unknown	-	-	764	-	-	-	602.041;701.3114;490.11;644.0826	30	-	-	-	-	D	-	89494.7	80652.9	77637.2	68664.1	52582	57881.5	42972.1	65630.6	70005.3	75034.3	46014.6	69297.6	66146.6	50069	40760	40116.1	44455.6	45915.5	118406	80625.5	52325.2	66164.9	53323.2	50303.2	56255.8	59340	47367.4	76955.1	65231.6	56788.8	35696.5
R0453	4.45	unknown	unknown	unknown	-	-	572	-	-	-	529.3246;509.0452;539.9753;487.0712	30	-	-	-	-	D	-	234929	428351	311872	322358	306305	235656	262222	300282	390537	393727	311384	277634	483214	347991	409980	260022	305428	354809	457146	376961	531131	431024	240884	356120	348094	497133	280500	610201	333266	308762	396752
R0454	6.34	unknown	unknown	unknown	-	-	316	-	-	-	256.1591;275.034;280.2432;282.9913	30	-	-	-	-	D	-	1.80046e+06	1.80681e+06	1.9209e+06	1.76054e+06	1.74852e+06	1.90125e+06	1.46041e+06	2.01556e+06	2.30357e+06	1.84296e+06	2.23632e+06	2.16544e+06	2.18745e+06	2.11681e+06	2.52876e+06	2.06761e+06	2.52843e+06	2.61693e+06	2.40357e+06	2.01877e+06	2.47734e+06	2.62595e+06	2.36327e+06	2.80556e+06	2.36298e+06	2.36536e+06	3.04968e+06	2.47424e+06	2.66782e+06	3.04897e+06	2.67018e+06
R0455	6.46	unknown	unknown	unknown	-	-	316	-	-	-	280.4067;298.3536;262.4643;250.4556	30	-	-	-	-	D	-	5.88528e+06	4.56405e+06	1.42538e+06	7.14715e+06	7.96987e+06	3.27785e+06	8.86988e+06	6.43809e+06	1.07877e+07	7.55468e+06	2.86893e+06	1.58649e+07	3.7872e+06	4.08065e+06	5.89016e+06	3.22107e+06	8.67655e+06	1.135e+07	1.71861e+07	9.63191e+06	2.11949e+06	6.91624e+06	1.7802e+06	5.72022e+06	1.00369e+06	3.12194e+06	6.19795e+06	7.28006e+06	2.71933e+06	1.6433e+06	1.3839e+07
R0456	7.69	unknown	unknown	unknown	-	-	476	-	-	-	335.1822;458.2909;133.1785;105	30	-	-	-	-	D	-	3.32905e+07	1.6244e+07	1.44688e+07	2.00608e+07	1.07084e+07	8.11529e+06	1.94937e+07	1.75765e+07	2.36473e+07	3.09515e+07	6.02462e+07	2.3406e+07	2.28028e+07	6.15466e+06	8.48462e+06	6.68413e+06	4.51424e+06	2.33239e+07	4.30978e+07	2.81798e+06	9.64924e+06	6.4865e+06	8.92224e+06	2.66462e+07	1.26181e+07	1.51016e+07	6.66488e+07	3.83649e+07	1.06913e+07	1.98533e+07	6.97656e+07
R0457	7.72	unknown	unknown	unknown	-	-	540	-	-	-	481.246;327.1432;104.1048;522.0234	30	-	-	-	-	D	-	2.79155e+06	850577	992452	1.59981e+06	886949	1.11252e+06	2.08133e+06	1.92428e+06	2.5708e+06	3.89507e+06	9.13359e+06	2.42637e+06	3.00377e+06	899335	1.08888e+06	988473	585602	4.58262e+06	2.48313e+07	421450	1.14544e+06	1.03176e+06	1.65359e+06	4.29574e+06	2.0919e+06	2.36699e+06	1.87e+07	3.33416e+07	1.98762e+06	3.63461e+06	2.00098e+07
R0458	8.4	unknown	unknown	unknown	-	-	508	-	-	-	184.0694;365.0226;490.3488;422.9261	30	-	-	-	-	D	-	384997	633194	1.2262e+06	588873	461100	753979	394776	751596	311384	275247	430395	238866	592592	123726	94109.6	159492	131236	527020	231303	190408	221946	695021	347870	190323	884605	1.03443e+06	2.29167e+06	194316	331837	473321	487515
R0459	9.53	unknown	unknown	unknown	-	-	348	-	-	-	236.1748;292.22;136.129;330.1954	30	-	-	-	-	D	-	107015	246551	53429.4	10846.9	28818.7	299227	60504.5	57954	55511.8	87989.2	230070	170570	22238.8	127845	230622	30374	47528.4	168613	128179	58565	75270.5	214803	180566	148122	103059	54841.6	210824	200273	50352.3	227573	169168
R0460	9.82	unknown	unknown	unknown	-	-	252	-	-	-	235.2058;170.0033;127.9293;196.1438	30	-	-	-	-	D	-	449152	270568	462284	401005	205890	213929	324840	351908	261756	147398	166435	835049	330475	237320	330687	383193	333017	241244	161655	481548	476994	327448	238104	239858	149690	409127	522831	175746	182017	168006	223993
R0461	0.65	unknown	unknown	unknown	-	-	573	-	-	-	572.9074;415.1855;256.9835;513.0217	30	-	-	-	-	D	-	1.20604e+06	105064	79843.8	790624	243368	1.37173e+06	156910	27174.1	3.08388e+06	86849.1	3.19252e+06	1.656e+07	118871	1.35372e+06	7.49241e+06	101127	1.16241e+06	1.60978e+07	1.22039e+07	341106	57352.6	357891	5023.5	994532	35008.7	113095	939808	3.82295e+07	747141	68335.9	1.06173e+06
R0463	0.65	unknown	unknown	unknown	-	-	317	-	-	-	256.9762;98.8555;215.0229;140.9712	30	-	-	-	-	D	-	1.27644e+06	423660	313351	1.03131e+06	592034	1.72404e+06	522427	223814	2.15249e+06	325699	1.91111e+06	5.02753e+06	439326	1.43883e+06	3.2854e+06	396324	1.54257e+06	5.30134e+06	4.40428e+06	675990	260378	799167	84104.2	1.26251e+06	238299	430089	1.21708e+06	6.83369e+06	1.05922e+06	328208	1.25155e+06
R0464	0.83	unknown	unknown	unknown	-	-	637	-	-	-	132.9807;127.0371;475.1032;116.0158	30	-	-	-	-	D	-	432907	410511	184228	350669	855792	680958	361070	478541	394299	378607	227335	261618	360882	749138	561230	244561	613370	48842.1	255168	527903	94856.6	357726	364848	645212	279630	317110	382816	49170.1	191982	212090	212958
R0465	2.31	unknown	unknown	unknown	-	-	413	-	-	-	353.0697;286.994;245.0873;395.1382	30	-	-	-	-	D	-	190015	282472	142064	110871	181460	280002	214121	176702	252056	384809	187322	160522	269298	238243	160043	161208	246729	235500	196790	357922	252054	207610	123841	204229	158918	177640	320991	308571	208795	161285	359396
R0466	2.87	unknown	unknown	unknown	-	-	925	-	-	-	747.8856;924.8027;570.9297;733.4425	30	-	-	-	-	D	-	1.29106e+06	710716	881064	1.06554e+06	1.00029e+06	846627	1.17398e+06	1.2286e+06	619612	1.11786e+06	1.12111e+06	709266	701878	457071	1.18179e+06	557269	700500	1.29939e+06	614894	1.21095e+06	359560	542817	655081	796680	883200	456641	942828	126626	968184	253574	1.08171e+06
R0467	2.89	unknown	unknown	unknown	-	-	733	-	-	-	553.014;561.1276;379.0719;540.9128	30	-	-	-	-	D	-	402810	256858	298851	187349	336679	294754	526024	338930	298501	360738	414116	282340	342059	143888	341206	276472	297840	324315	373151	323195	152567	187574	266656	309166	250091	345898	356162	224443	242864	144586	409989
R0468	2.91	unknown	unknown	unknown	-	-	445	-	-	-	265.0826;383.1888;343.1657;307.0885	30	-	-	-	-	D	-	986640	5.67712e+06	3.54901e+06	935362	1.34122e+06	1.61957e+06	1082169	799944	1.71596e+06	2.09607e+06	1.09882e+06	670709	3.05292e+06	651513	661506	5.14889e+06	893057	1.16413e+06	519713	1.51129e+06	8.55019e+06	4.4225e+06	1.68245e+06	1.08596e+06	3.98852e+06	7.16915e+06	2.9126e+06	249468	3.17463e+06	4.03221e+06	5.21975e+06
R0469	4.37	unknown	unknown	unknown	-	-	925	-	-	-	924.8201;472.6188;907.6533;491.7389	30	-	-	-	-	D	-	1.23419e+06	1.92218e+06	1.45866e+06	1.47683e+06	945355	1.47401e+06	938465	1.42368e+06	697882	1.69373e+06	1.79793e+06	961696	1.91141e+06	1.81046e+06	557989	1.77115e+06	1.53442e+06	1.27644e+06	382904	1.49429e+06	1.08445e+06	1.11317e+06	1.44517e+06	1.43119e+06	1.62549e+06	1.61775e+06	1.50306e+06	289853	1.572e+06	1.25248e+06	2.22999e+06
R0470	4.41	unknown	unknown	unknown	-	-	765	-	-	-	603.0561;491.0544;329.0119;475.0861	30	-	-	-	-	D	-	1.84149e+06	2.72879e+06	712011	2.31326e+06	1.11805e+06	1.21086e+06	1.04256e+06	1.89662e+06	940436	1.34403e+06	710933	4.97617e+06	3.09496e+06	759934	1.25727e+06	279654	485441	1.76948e+06	3.02907e+06	2.10269e+06	2.23914e+06	688097	517159	1.14531e+06	549913	1.6825e+06	607374	2.86223e+06	245737	252636	600212
R0471	7.72	unknown	unknown	unknown	-	-	541	-	-	-	482.2977;358.3423;336.384;146.9961	30	-	-	-	-	D	-	65959	12657.2	13739.4	41214.8	21659.6	21054.5	55312.8	45311.3	45425.4	79701.2	212619	47985.9	54157.4	13190.6	12119.7	18997.2	11573.4	101871	501193	7397.7	31654.3	15293.4	41607.1	71643.2	40131.7	41172.5	387279	885107	27374	90171.6	439696
R0472	7.68	unknown	unknown	unknown	-	-	477	-	-	-	336.2869;459.2101;365.0757;416.1132	30	-	-	-	-	D	-	9.83496e+06	4.34637e+06	4.20563e+06	5.32366e+06	2.59403e+06	2.13275e+06	4.92333e+06	4.56872e+06	6.18808e+06	8.31099e+06	1.74614e+07	6.2808e+06	6.16548e+06	1.48667e+06	2.41244e+06	1.85968e+06	1.19103e+06	6.46325e+06	1.23436e+07	833874	2.63154e+06	1.74084e+06	2.19233e+06	6.81987e+06	3.20539e+06	3.85168e+06	2.01575e+07	1.05836e+07	2.48879e+06	5.46043e+06	1.99376e+07
R0473	9.19	unknown	unknown	unknown	-	-	637	-	-	-	577.0945;619.3876;149.0408;325.1087	30	-	-	-	-	D	-	423221	424446	504214	469239	480186	401808	434181	408832	426099	388450	391936	419245	409254	368348	463109	350541	376019	416149	323874	325841	420549	449837	411775	439772	416991	346345	712213	240613	398531	380799	548394
R0474	11.27	unknown	unknown	unknown	-	-	285	-	-	-	120.9884;137.0518;203.1331;268.9759	30	-	-	-	-	D	-	800671	469945	394952	724517	2.05816e+06	784713	333045	718137	1.54611e+06	657739	772560	768361	568611	341657	3.26926e+06	758050	906884	676248	730892	474433	1.09262e+06	1.86687e+06	526863	874486	562269	485764	3.15776e+06	757073	825168	870726	1.31936e+06
R0476	0.63	unknown	unknown	unknown	-	-	94	-	-	-	81.8753;90.896;52.9608;62.0342	30	-	-	-	-	D	-	723206	627273	766992	679983	575428	556165	552548	607468	475780	484627	544686	442455	493230	506135	519787	534396	448228	393811	469774	548283	454973	404081	526663	484536	435060	443558	470481	231880	324889	400468	473419
R0477	0.76	unknown	unknown	unknown	-	-	830	-	-	-	392.9242;633.7587;535.9096;731.7791	30	-	-	-	-	D	-	263653	257795	454241	296848	151880	283699	253168	239497	307078	335493	793673	587224	285675	192914	304820	303024	183125	740032	547025	252969	321346	271373	459311	159876	735926	522214	355500	352388	423968	321309	377929
R0478	0.83	unknown	unknown	unknown	-	-	190	-	-	-	144.0686;66.88;84.9873;74.2245	30	-	-	-	-	D	-	233037	106901	157091	336939	324051	178495	453936	318232	167718	140177	261354	343671	242969	188777	186770	184951	115465	80621.7	221551	304120	220887	154995	116180	410892	171116	149369	238268	323276	153714	95594.8	202602
R0479	0.83	unknown	unknown	unknown	-	-	638	-	-	-	133.0099;127.003;115.9518;145.0375	30	-	-	-	-	D	-	3.20499e+06	2.99126e+06	1.49073e+06	2.36949e+06	5.84288e+06	3.85202e+06	2.3647e+06	2.77541e+06	2.83758e+06	2.15712e+06	1.48613e+06	1.80358e+06	2.05537e+06	4.69702e+06	4.40695e+06	1.75362e+06	4.09627e+06	203247	1.32572e+06	3.63131e+06	1.04494e+06	1.79666e+06	2.32518e+06	3.76644e+06	1.56681e+06	1.71836e+06	2.22193e+06	351203	1.28597e+06	2.01192e+06	1.55972e+06
R0480	0.87	unknown	unknown	unknown	-	-	222	-	-	-	138.0702;83.9232;158.0559;79.6661	30	-	-	-	-	D	-	285757	241584	229507	542314	667447	358334	610826	492439	661091	386577	339829	1.02802e+06	296455	299049	433470	323530	484772	769554	716245	1.2441e+06	320127	326739	277731	426563	300050	188739	582953	1.38603e+06	376610	278547	898160
R0481	1.55	unknown	unknown	unknown	-	-	446	-	-	-	152.1187;342.0562;265.9945;430.0152	30	-	-	-	-	D	-	1.59142e+06	1.58602e+06	742432	884851	1.27272e+06	484310	687520	1.45669e+06	941755	720792	694488	655361	2.22865e+06	710405	689498	695958	945397	746996	707081	700027	1.03255e+06	990721	1.32794e+06	1.4033e+06	868677	1.20599e+06	2.07859e+06	1.0151e+06	616932	1.02361e+06	1.18866e+06
R0482	2.11	unknown	unknown	unknown	-	-	94	-	-	-	93.9518;81.908;76.932;90.8823	30	-	-	-	-	D	-	233889	429550	301942	353481	305333	459893	288769	425684	234332	161122	417276	149124	494578	78026	440467	451299	216194	162037	325666	223963	477867	118675	436465	106541	345829	374101	359366	301857	122041	295125	401761
R0483	2.87	unknown	unknown	unknown	-	-	638	-	-	-	492.3421;191.2058;209.2242;330.3417	30	-	-	-	-	D	-	1.31196e+06	481554	1.33802e+06	676635	1.60012e+06	4.23117e+06	1.67624e+06	236432	600427	553311	293779	1.87741e+06	420143	479627	305990	713286	1.12552e+06	4.09832e+06	1.24865e+07	1.29637e+06	2.2749e+06	3.00566e+06	1.07806e+06	1.52677e+06	1.81206e+06	428330	607623	31100.5	368991	1.51452e+06	330683
R0484	3.15	unknown	unknown	unknown	-	-	798	-	-	-	669.1393;594.0765;618.0668;580.01	30	-	-	-	-	D	-	129761	212735	495528	79167.6	291937	613114	6502.25	269175	34221.6	136834	313800	5031.11	28098.5	2905.94	90165.9	440057	237369	10062.1	4312	301946	361227	411021	873766	197103	524709	216633	758523	150800	527887	979722	95105.1
R0485	2.87	unknown	unknown	unknown	-	-	766	-	-	-	380.0369;410.0337;312.9776;541.0341	30	-	-	-	-	D	-	512798	138042	218105	257440	267159	208244	432754	339684	172925	269370	377329	442179	73036.9	86073.5	541179	95423.1	186694	428433	312585	361733	44112.6	142377	151286	212221	210032	138962	362064	96645.3	191695	18458.9	320838
R0486	3.48	unknown	unknown	unknown	-	-	350	-	-	-	114.0221;228.1931;284.1437;209.2038	30	-	-	-	-	D	-	1.18681e+06	1.55127e+06	1.13706e+06	1.59422e+06	881042	1.21933e+06	579731	1.55886e+06	672873	1.5599e+06	1.28762e+06	1.01518e+06	1.63296e+06	1.8119e+06	762370	1.6513e+06	1.54775e+06	997811	759753	1.17737e+06	921117	984616	1.2596e+06	1.36361e+06	1.43385e+06	1.20211e+06	1.28584e+06	739002	1.36592e+06	1.09833e+06	1.76926e+06
R0487	3.52	unknown	unknown	unknown	-	-	350	-	-	-	114.073;105.3043;161.0202;228.12	30	-	-	-	-	D	-	8.46594e+06	1.06975e+07	7.63779e+06	1.05489e+07	6.00426e+06	9.1291e+06	5.09868e+06	9.64594e+06	4.18474e+06	9.97031e+06	8.76255e+06	5.69303e+06	1.15006e+07	1.14798e+07	4.80835e+06	1.22245e+07	1.03826e+07	7.62039e+06	3.9939e+06	7.61758e+06	6.56048e+06	6.62772e+06	8.66781e+06	9.89143e+06	1.00099e+07	7.55591e+06	8.62979e+06	4.81049e+06	9.33898e+06	8.27792e+06	1.14142e+07
R0488	4.37	unknown	unknown	unknown	-	-	926	-	-	-	925.6151;472.8125;908.6119;863.2379	30	-	-	-	-	D	-	441811	673597	610666	514374	309013	417534	353082	496719	284414	455726	565580	380980	584381	599345	161953	510305	558403	360455	103801	464971	419120	411052	550859	512029	584172	530402	527081	136150	468114	438344	764399
R0489	4.56	unknown	unknown	unknown	-	-	702	-	-	-	670.2618;642.1253;687.254;513.1882	30	-	-	-	-	D	-	984594	1.10341e+06	264994	78725.4	684974	2.03111e+06	41554.2	164075	73968.4	128186	299763	974337	221322	465049	79593.2	474225	1.48449e+06	65420.5	398672	782845	2.29628e+06	1.39598e+06	1.63468e+06	1.56641e+06	277966	2.28467e+06	249231	140905	895668	4.36432e+06	114559
R0490	4.7	unknown	unknown	unknown	-	-	798	-	-	-	755.4928;737.962;735.1817;618.0081	30	-	-	-	-	D	-	33466.1	97670.7	122022	59593	32343.7	71885.3	39875.4	46824.5	14645.8	87674.5	101473	29442.8	80174.1	132267	41859.8	63175.4	53353.7	76328.6	43817	41176.1	95931.6	45980.9	76420.7	70494.9	50269.2	109875	41083.4	23241.5	67434	68831.4	75105.2
R0491	4.8	unknown	unknown	unknown	-	-	478	-	-	-	296.0211;360.0643;423.0488;268.0055	30	-	-	-	-	D	-	114567	192616	125436	132383	217226	464085	54430.6	159127	71443.4	457223	523787	189431	146878	397051	176673	154576	173779	297281	325201	94267.5	184354	65637.3	346573	326123	288018	124749	149169	302616	314568	264319	442004
R0492	5.98	unknown	unknown	unknown	-	-	478	-	-	-	316.4367;460.5423;358.5605;442.5079	30	-	-	-	-	D	-	625863	298855	341913	515560	369408	314317	522446	374973	533098	165611	335291	244992	177204	97993.6	379123	259348	496545	282662	354824	676373	273062	744148	111208	528152	355542	178704	468821	862819	680839	181501	304433
R0493	5.99	unknown	unknown	unknown	-	-	478	-	-	-	316.3062;460.2256;358.2217;417.9715	30	-	-	-	-	D	-	654066	284291	279899	499212	400188	240103	509244	440341	572572	199618	328273	195417	181386	89632.8	455112	291586	396594	370322	369718	740603	345160	787781	149364	542581	335891	241216	506636	853807	717829	155597	325855
R0494	6.72	unknown	unknown	unknown	-	-	318	-	-	-	300.1634;282.3453;256.3424;216.8356	30	-	-	-	-	D	-	1.24211e+07	1.17009e+07	8.50443e+06	1.29755e+07	1.59153e+07	1.47946e+07	1.68245e+07	2.37353e+07	1.14468e+07	1.36743e+07	9.65618e+06	2.1748e+07	9.36637e+06	5.46074e+06	1.36599e+07	1.29767e+07	1.58181e+07	2.436e+07	2.537e+07	1.50519e+07	7.67019e+06	1.53299e+07	6.10523e+06	1.12995e+07	9.29835e+06	7.77689e+06	1.55375e+07	2.18244e+07	2.31416e+07	7.30941e+06	2.10472e+07
R0495	7.69	unknown	unknown	unknown	-	-	478	-	-	-	337.1752;460.2677;415.4303;442.2112	30	-	-	-	-	D	-	1.13265e+08	1.32857e+08	1.23841e+08	7.81707e+07	9.98771e+07	8.01676e+07	6.50615e+07	9.27259e+07	7.77798e+07	7.82155e+07	9.16652e+07	8.54593e+07	8.83132e+07	3.02138e+07	4.38051e+07	4.54173e+07	4.6799e+07	6.02797e+07	8.13789e+07	5.65358e+07	1.1692e+08	6.61055e+07	1.04164e+08	7.2716e+07	1.11927e+08	1.22073e+08	1.36361e+08	8.13501e+07	1.08196e+08	1.29981e+08	1.16955e+08
R0496	7.79	unknown	unknown	unknown	-	-	446	-	-	-	342.041;118.9454;430.04;326.04	30	-	-	-	-	D	-	1.03075e+06	957481	2.76768e+06	1.10542e+06	1.25068e+06	998367	1.29989e+06	2.76431e+06	2.47889e+06	1.03604e+06	2.5598e+06	2.21638e+06	2.59017e+06	2.53086e+06	2.1713e+06	876870	758971	972852	1.90008e+06	845815	1.17867e+06	798379	985269	2.24095e+06	2.09966e+06	881129	2.16392e+06	1.63946e+06	1.41517e+06	2.60907e+06	1.36613e+06
R0497	8.44	unknown	unknown	unknown	-	-	542	-	-	-	483.2449;104.0164;359.2429;478.8821	30	-	-	-	-	D	-	200871	253380	269204	401624	688598	1.02242e+06	617144	373329	314247	514522	640504	1.42168e+06	477594	621988	2.78627e+06	690904	925352	415570	1.37135e+06	1.25484e+06	1.66043e+06	1.22389e+06	1.18353e+06	1.16243e+06	1.0021e+06	2.32609e+06	925603	1.7817e+06	1.73925e+06	1.87275e+06	2.00355e+06
R0499	11.1	unknown	unknown	unknown	-	-	638	-	-	-	582.2546;526.2252;620.2617;637.1874	30	-	-	-	-	D	-	356092	347454	4.40183e+06	374252	499498	385353	359063	546374	972444	373827	723803	1.80484e+06	611682	694755	549628	323415	393283	478104	996102	1.72522e+06	2.34324e+06	1.53384e+06	1.91055e+06	958214	778156	489567	1.16066e+06	641742	2.25486e+06	879693	718149
R0500	0.63	unknown	unknown	unknown	-	-	95	-	-	-	83.8675;92.9531;53.9047;66.9429	30	-	-	-	-	D	-	1.07621e+06	795724	1.01526e+06	1.05131e+06	966627	1.06396e+06	1.08984e+06	1.13823e+06	838766	800936	1.01762e+06	831912	1.10435e+06	857503	1.02634e+06	1.07529e+06	1.00734e+06	821185	1.02084e+06	1.20841e+06	1.04023e+06	835274	1.1958e+06	1.13684e+06	1.20924e+06	1.07737e+06	1.06963e+06	613038	703661	1.10921e+06	1.15124e+06
R0501	0.83	unknown	unknown	unknown	-	-	479	-	-	-	317.025;256.9712;196.9423;136.9148	30	-	-	-	-	D	-	77197.4	186725	103594	92019.7	172936	141941	116903	58218.5	90151.9	92138.9	277972	43167.7	43172.5	356975	102745	75309.8	199334	159773	43627.9	67111.1	144790	340907	67400.2	128703	92898.9	131767	172114	55989.4	222079	110567	111807
R0502	0.87	unknown	unknown	unknown	-	-	287	-	-	-	186.0893;182.1044;228.0907;130.0458	30	-	-	-	-	D	-	1.43197e+06	1.25472e+06	1.4178e+06	3.53966e+06	6.93935e+06	2.76311e+06	1.79555e+06	1.2758e+06	1.18087e+06	1.9342e+06	1.62659e+06	1.85581e+06	2.10071e+06	3.37555e+06	5.64385e+06	2.82389e+06	4.25927e+06	2.1079e+06	1.89816e+06	2.76866e+06	2.7504e+06	2.94344e+06	672306	5.37825e+06	1.10415e+06	869519	1.46336e+06	4.47021e+06	3.66765e+06	3.6644e+06	2.88371e+06
R0503	2.16	unknown	unknown	unknown	-	-	735	-	-	-	734.9687;729.0709;555.1183;573.0743	30	-	-	-	-	D	-	18132.6	89057.4	142929	41140.8	81930.2	18506.5	20462.5	86561.9	556105	54934	62855.2	80557.6	70588.3	17973.6	79602.8	129386	70359.1	38910.4	94071.7	94573.4	137836	61886.7	110045	51168.2	128120	81116.5	14098.8	2.46397e+07	152715	94285.7	101226
R0504	2.13	unknown	unknown	unknown	-	-	735	-	-	-	573.1096;555.2194;717.064;699.176	30	-	-	-	-	D	-	125060	196768	136420	38595.1	12566.1	70771.7	11349.8	114966	709164	84020.6	157039	147506	56486	33701.5	74134.9	187101	106545	40031.6	129812	144328	164489	110787	108471	100822	133631	160413	23370.3	2.58652e+07	218274	102818	134273
R0505	2.33	unknown	unknown	unknown	-	-	831	-	-	-	740.7407;830.981;489.1188;664.5747	30	-	-	-	-	D	-	283271	203247	229476	420482	255115	120019	425875	413558	253435	128284	167784	236336	240135	2408	514176	60156.2	327910	384529	379532	351581	188542	167649	116505	246815	196659	122024	210494	314800	146707	43048.3	269091
R0506	3.08	unknown	unknown	unknown	-	-	351	-	-	-	137.03;185.0144;322.9224;265.1175	30	-	-	-	-	D	-	3272.92	3621.89	4183.28	2618.91	5073.11	8995.75	7981.05	17622.9	372045	5083.61	4348.16	7109.44	8651.5	3260	8051.36	2535.97	13286.9	4617.31	2763.74	32502.5	8607.48	7197.1	4198.1	6841.22	7703.36	3296	2822.08	164101	16441.9	10281.9	9179.42
R0507	2.94	unknown	unknown	unknown	-	-	703	-	-	-	349.188;539.1343;377.1071;365.1197	30	-	-	-	-	D	-	144554	66912.3	81063.3	10984	69229.4	75534.5	35251.9	89461.4	214822	101373	187462	111072	20633	98300.6	122434	63213.9	90058.4	315689	233000	58575.8	38971	17274.6	128037	123837	93315.9	25835.2	101287	365857	111287	103573	178391
R0508	2.91	unknown	unknown	unknown	-	-	799	-	-	-	670.194;581.0925;710.1367;798.0394	30	-	-	-	-	D	-	449660	590671	1.83156e+06	326959	1.10916e+06	2.90495e+06	58091.4	1.09119e+06	80012.5	307497	1.29285e+06	13998.2	99338	1865.19	317938	1.7831e+06	1.05653e+06	16741.4	23446.8	1.15298e+06	1.01384e+06	1.36479e+06	2.18473e+06	1.12653e+06	2.36801e+06	545219	2.76764e+06	462080	1.7442e+06	3.47796e+06	343528
R0509	3.28	unknown	unknown	unknown	-	-	479	-	-	-	146.7226;247.0964;233.0909;319.2937	30	-	-	-	-	D	-	363108	314627	2.52998e+06	438028	2.53485e+06	5.2352e+06	56764.5	1.27917e+06	138347	216025	842346	26605.7	149790	15353.8	769759	1.69467e+06	1.31323e+06	17993.7	48298.5	2.28064e+06	1.61212e+06	1.37657e+06	1.29658e+06	583278	2.55702e+06	234390	1.59116e+06	170727	1.31866e+06	3.58056e+06	169355
R0511	3.93	unknown	unknown	unknown	-	-	735	-	-	-	445.1379;429.3128;325.1548;691.1768	30	-	-	-	-	D	-	1.81807e+06	1.77849e+06	1.381e+06	2.15727e+06	5.92027e+06	2.95996e+06	3.69093e+06	1.13521e+06	858764	2.69336e+06	549144	1.44535e+06	675819	862971	1.33692e+06	1.03274e+06	934057	1.02929e+06	605628	2.84905e+06	1.96695e+06	2.34087e+06	937428	1.9907e+06	1.8382e+06	1.11106e+06	4.81679e+06	244831	618363	3.88842e+06	1.55503e+06
R0512	6.75	unknown	unknown	unknown	-	-	223	-	-	-	207.0641;191.2967;211.0523;149.2293	30	-	-	-	-	D	-	543271	724942	600192	618582	595891	593806	555188	605042	2.02013e+06	511458	464107	602598	574661	696873	525893	557564	579179	600701	380237	560941	640838	2.40806e+06	490141	458844	548035	637477	499025	543835	747743	538718	577187
R0513	6.74	unknown	unknown	unknown	-	-	223	-	-	-	207.06;211.0639;191.1042;149.067	30	-	-	-	-	D	-	775515	808961	748064	755282	774638	802687	798975	810515	2.33902e+06	638460	606475	699544	673555	934725	664248	705953	743727	704010	579405	642482	721847	3.00115e+06	613997	525825	668524	762514	614428	646841	612568	677517	721653
R0514	7.26	unknown	unknown	unknown	-	-	223	-	-	-	207.0573;149.0836;191.0957;211.011	30	-	-	-	-	D	-	687751	882205	1.58834e+06	872006	679717	842885	1.11577e+06	772843	809109	834491	762307	1.33213e+06	820521	850457	786702	906613	1.00143e+06	783897	959643	840058	751236	932603	708040	788365	726199	777693	674265	775520	758352	801976	892537
R0515	7.53	unknown	unknown	unknown	-	-	543	-	-	-	522.473;513.5481;531.3608;541.2169	30	-	-	-	-	D	-	4196.52	401428	3431.84	2652	5806.89	70703.2	1471	3266.59	3237.04	1848.2	959.146	3557.78	1859.54	964.148	3855.15	449.716	1346	2222.94	1.6228e+06	981.49	5800.05	881.5	6699.5	3371.02	2700	1767.56	357185	627545	72281.7	8465.56	7155.49
R0516	7.69	unknown	unknown	unknown	-	-	479	-	-	-	338.2204;336.213;317.0063;461.0529	30	-	-	-	-	D	-	3.3505e+07	4.04161e+07	3.86038e+07	2.03176e+07	2.93299e+07	2.32094e+07	1.79207e+07	2.70883e+07	2.01226e+07	2.17895e+07	2.77731e+07	2.43746e+07	2.56939e+07	7.13122e+06	1.24452e+07	1.13463e+07	1.16375e+07	1.66098e+07	2.01466e+07	1.6271e+07	3.44464e+07	1.86608e+07	2.83106e+07	1.98902e+07	3.33506e+07	3.89795e+07	4.20286e+07	2.19942e+07	3.01249e+07	3.8532e+07	3.51382e+07
R0517	8.2	unknown	unknown	unknown	-	-	479	-	-	-	337.4663;461.2849;307.5475;121.0725	30	-	-	-	-	D	-	5.49123e+06	7.17354e+06	6.72154e+06	3.18368e+06	4.86238e+06	3.93041e+06	2.9434e+06	4.43272e+06	3.30642e+06	3.68888e+06	4.60621e+06	4.28443e+06	4.55511e+06	1.12953e+06	2.12414e+06	1.94689e+06	1.99997e+06	2.83777e+06	3.67693e+06	2.82785e+06	6.13329e+06	3.13087e+06	5.46989e+06	2.99357e+06	5.72509e+06	7.32388e+06	7.62257e+06	3.96599e+06	5.58643e+06	7.4521e+06	6.19373e+06
R0518	8.2	unknown	unknown	unknown	-	-	479	-	-	-	338.2784;317.0444;461.2383;419.1183	30	-	-	-	-	D	-	3.46749e+07	4.77278e+07	4.00262e+07	2.04906e+07	3.27503e+07	2.55681e+07	1.97334e+07	2.70175e+07	2.10587e+07	2.38015e+07	2.83747e+07	2.73743e+07	2.71252e+07	7.87315e+06	1.23651e+07	1.22857e+07	1.17977e+07	1.70484e+07	2.17654e+07	1.66896e+07	3.63049e+07	2.07598e+07	3.02171e+07	2.12035e+07	3.5852e+07	4.32648e+07	4.76243e+07	2.36376e+07	3.31541e+07	4.98108e+07	3.48147e+07
R0519	8.25	unknown	unknown	unknown	-	-	543	-	-	-	484.2851;103.9778;525.8298;398.04	30	-	-	-	-	D	-	3.15032e+06	4.83225e+06	4.38326e+06	2.17853e+06	4.40402e+06	4.3461e+06	2.41891e+06	4.19429e+06	3.56791e+06	3.04951e+06	4.42736e+06	4.18784e+06	5.79e+06	1.72181e+06	2.40897e+06	2.10627e+06	2.52116e+06	4.15303e+06	5.9383e+06	3.91867e+06	9.2625e+06	4.98627e+06	1.18124e+07	5.14443e+06	9.39009e+06	1.25421e+07	1.39965e+07	5.63102e+06	1.12363e+07	1.36867e+07	9.93048e+06
R0520	8.42	unknown	unknown	unknown	-	-	543	-	-	-	484.2851;103.9778;525.8298;398.04	30	-	-	-	-	D	-	42308.1	66111.9	65492.5	91095.2	156783	212676	169319	70383	88220	106285	138100	336570	113232	172372	698603	169245	213299	92551.7	351088	309307	405152	323741	248276	288610	257985	574767	203457	457219	400873	421281	472256
R0521	9.65	unknown	unknown	unknown	-	-	383	-	-	-	301.1238;327.2278;365.1033;202.98	30	-	-	-	-	D	-	60976.8	59027.3	22470.8	62412.4	44017	68303.4	27903.7	63885.1	77393.5	50245.3	72461	74032.4	69866.2	50208.7	59967.8	65168.8	71219.3	52012.8	91075.7	75743.2	104878	130940	84148.1	124675	112348	97288.4	97897.2	84162.6	67500.9	111859	83570.6
R0525	0.62	unknown	unknown	unknown	-	-	448	-	-	-	387.9377;384.9936;407.0021;327.9436	30	-	-	-	-	D	-	1.13189e+06	774778	587518	1.15586e+06	857828	1.44595e+06	758917	477816	1.59089e+06	936349	1.78065e+06	2.94317e+06	739152	1.5334e+06	2.15083e+06	724812	1.29109e+06	2.76531e+06	2.09134e+06	831434	616833	1.21945e+06	309016	1.21241e+06	525252	818400	1.13343e+06	4.06616e+06	1.6993e+06	668364	1.11641e+06
R0526	0.63	unknown	unknown	unknown	-	-	288	-	-	-	287.9193;228.0144;246.9666;164.9564	30	-	-	-	-	D	-	2.27015e+06	1.65841e+06	1.79161e+06	1.64391e+06	1.94754e+06	1.97875e+06	1.80085e+06	2.18015e+06	1.57268e+06	1.60125e+06	1.63781e+06	1.4146e+06	1.83571e+06	1.77545e+06	1.68444e+06	1.80664e+06	1.7223e+06	1.63153e+06	1.78012e+06	2.06317e+06	1.80219e+06	1.64158e+06	2.51273e+06	2.07751e+06	1.83284e+06	1.76516e+06	2.1e+06	753436	1.14802e+06	2.14406e+06	2.16872e+06
R0527	0.69	unknown	unknown	unknown	-	-	928	-	-	-	392.8819;633.7816;535.8782;731.7908	30	-	-	-	-	D	-	231483	155724	177951	298291	62746.2	274287	133332	93155.8	199444	287841	769639	688750	187909	152152	370657	136412	105852	863468	771584	234822	181149	221471	88139.4	211515	261124	321386	352471	703164	497875	133388	499706
R0528	0.83	unknown	unknown	unknown	-	-	768	-	-	-	434.6325;767.9724;353.0855;515.6187	30	-	-	-	-	D	-	327139	158335	423106	247483	265192	654235	198655	222856	522683	286102	441698	230866	420913	745909	442434	624621	236894	1.24648e+06	281285	287810	236962	265031	337697	446461	275953	572289	437220	835534	407194	308033	345826
R0529	0.63	unknown	unknown	unknown	-	-	416	-	-	-	295.9431;325.9815;173.9796;187.0277	30	-	-	-	-	D	-	674545	408441	331920	561843	496733	659996	356610	310563	749203	363099	800142	972834	382094	712064	800072	453856	642805	869735	708334	492606	294187	524288	184649	684327	311712	446505	651903	644511	651745	401060	700962
R0530	0.83	unknown	unknown	unknown	-	-	448	-	-	-	106.0068;126.955;59.857;133.9348	30	-	-	-	-	D	-	2.02924e+06	3.05326e+06	3.07627e+06	2.77664e+06	2.29788e+06	3.10659e+06	1.81802e+06	2.65365e+06	2.13448e+06	3.55997e+06	1.14943e+06	1.22011e+06	2.49671e+06	3.7409e+06	2.21383e+06	2.30319e+06	2.82296e+06	2.38514e+06	1.47001e+06	3.23012e+06	4.45004e+06	2.86519e+06	3.70129e+06	1.55814e+06	2.83114e+06	2.84363e+06	4.07096e+06	2.18848e+06	2.7715e+06	2.44352e+06	3.12381e+06
R0531	1.18	unknown	unknown	unknown	-	-	256	-	-	-	155.0889;113.9914;127.056;210.06	30	-	-	-	-	D	-	7.15075e+06	2.04168e+06	2.82736e+06	3.03585e+06	5.83537e+06	6.00898e+06	3.61195e+06	1.28557e+06	8.38603e+06	2.74004e+06	3.70507e+06	4.33825e+06	3.67313e+06	1.37361e+07	5.85704e+06	1.58989e+06	3.54989e+06	7.94219e+06	5.81882e+06	3.06535e+06	1.41624e+06	2.98613e+06	1.35987e+06	8.29341e+06	1.9771e+06	1.01908e+06	1.54015e+06	5.49716e+06	2.47927e+06	4.45233e+06	1.53064e+06
R0532	1.65	unknown	unknown	unknown	-	-	384	-	-	-	170.1231;110.0115;204.0737;366.143	30	-	-	-	-	D	-	1.02096e+06	144626	190407	333911	423872	809674	717028	350003	211449	37720.7	174042	1.36601e+06	249653	3538.07	921212	602494	262603	113391	831897	659241	150312	631283	266265	816642	356622	135848	761634	892524	421283	463911	98080.6
R0533	1.68	unknown	unknown	unknown	-	-	224	-	-	-	208.0683;136.0792;212.0265;192.0617	30	-	-	-	-	D	-	615665	332645	379031	511483	494702	577217	356523	657286	383569	637102	397055	499045	410361	689762	498072	428958	495680	487078	408211	493301	274675	520223	657328	658697	528146	494105	569510	278477	340927	719206	250833
R0534	1.77	unknown	unknown	unknown	-	-	416	-	-	-	152.0393;295.9336;353.0486;236.0514	30	-	-	-	-	D	-	645541	471944	807302	738908	508187	480653	389712	417744	945755	579579	688382	1.50916e+06	584304	1.00614e+06	858395	369898	405413	1.05154e+06	1.21419e+06	830390	685331	1.16469e+06	386952	664406	697116	487207	804979	2.40787e+06	705241	690547	552608
R0535	1.81	unknown	unknown	unknown	-	-	224	-	-	-	208.079;143.0456;192.0268;183.0883	30	-	-	-	-	D	-	200107	47144	66316.4	292332	199329	188011	290718	361293	104251	74156.5	34395.3	310609	85151.3	19160.9	186397	98817.2	190994	215282	201184	137404	16322	148293	52341.7	124305	51474	25289.1	155349	70165.1	60211.4	59543.8	370628
R0536	1.91	unknown	unknown	unknown	-	-	576	-	-	-	558.0575;540.0069;396.1333;120.0581	30	-	-	-	-	D	-	177026	26841.8	14544.1	38153	52847.9	60401.5	195731	18912.8	178733	33422.7	203333	777994	45079.7	1.20946e+07	43021.6	37275.8	6597.08	281603	674589	469926	42714.7	16633.8	27341	281374	66128.6	32148.7	19289.7	183004	149879	13960	14463.2
R0537	1.85	unknown	unknown	unknown	-	-	512	-	-	-	188.0932;350.0555;170.0833;331.9791	30	-	-	-	-	D	-	210322	528872	483899	590633	141202	139742	154223	222493	1.59154e+06	1.23849e+06	91959.6	100286	325427	28828.9	4397.15	57635.4	303182	15621.6	100185	704926	321501	2243.39	80373.1	146665	957470	201300	46983.9	3.88899e+06	48540.9	492214	35585.3
R0538	2.09	unknown	unknown	unknown	-	-	384	-	-	-	252.1362;204.1437;136.058;234.131	30	-	-	-	-	D	-	8.9166e+06	2.6702e+06	1.22544e+06	2.07731e+06	3.01097e+06	2.00005e+06	3.99043e+06	4.06828e+06	8.24104e+06	1.86934e+06	6.28359e+06	1.72012e+07	2.67931e+06	6.41955e+06	1.15783e+07	3.48202e+06	3.07528e+06	5.02454e+06	2.03695e+07	8.56662e+06	3.57197e+06	4.28425e+06	1.4531e+06	2.12733e+06	2.5245e+06	2.41591e+06	2.23308e+06	1.56936e+07	6.76319e+06	1.81107e+06	3.28782e+06
R0539	1.92	unknown	unknown	unknown	-	-	384	-	-	-	252.1362;204.1437;136.058;234.131	30	-	-	-	-	D	-	63441.2	121513	23240.6	650337	59456.8	41888.1	76859.4	89864.4	70616.5	1.13439e+06	35243.7	77356.8	750387	54386.9	28112.8	40831.3	25315	108834	261649	106276	34003.3	47179.5	90080.6	47330.7	55608.1	73808.5	50520.3	91723.4	53491.7	93812.7	197106
R0540	2.87	unknown	unknown	unknown	-	-	960	-	-	-	766.9506;782.446;606.3674;942.1348	30	-	-	-	-	D	-	539267	251803	390078	606567	554636	399851	638807	618657	493643	550927	444141	507899	311173	183746	825547	231794	449107	805366	541848	586511	159165	304403	298991	425555	427053	308681	460501	306840	415666	70907.1	493715
R0541	3.34	unknown	unknown	unknown	-	-	896	-	-	-	558.3682;895.1577;437.4238;727.1905	30	-	-	-	-	D	-	21085.7	44664.8	42314.1	153242	30896.6	77344.6	76947.4	177928	5483.72	106464	6650.23	23509.7	59409.3	140682	32042.2	43130.7	121753	59560.8	63969.2	177847	16539.8	65430.2	98618.9	119821	36165.1	35237.9	34719.4	13293.5	81937.7	149834	86842.7
R0542	3.3	unknown	unknown	unknown	-	-	160	-	-	-	99.8462;132.0164;104.8894;59.7138	30	-	-	-	-	D	-	2.72793e+06	3.82899e+06	555810	3.26078e+06	4.86625e+06	3.34762e+06	3.38996e+06	5.20593e+06	4.11866e+06	3.51211e+06	8.9569e+06	291187	2.0354e+06	3.61725e+06	2.05151e+06	6.16181e+06	4.70014e+06	110941	145809	6.01447e+06	6.77491e+06	2.52573e+06	4.55334e+06	4.31735e+06	414373	2.13447e+06	2.94527e+06	3.18629e+06	1.8312e+06	6.50179e+06	4.6331e+06
R0543	3.89	unknown	unknown	unknown	-	-	384	-	-	-	228.24;204.8401;131.0198;342	30	-	-	-	-	D	-	8.9416e+06	1.01045e+07	7.97647e+06	9.84538e+06	5.57529e+06	9.40274e+06	4.77947e+06	8.69287e+06	4.82711e+06	1.06041e+07	9.06405e+06	9.51502e+06	9.99122e+06	8.23762e+06	7.20866e+06	1.02329e+07	1.17064e+07	9.16217e+06	6.71129e+06	7.69391e+06	6.36741e+06	6.36261e+06	8.448e+06	9.52478e+06	8.82794e+06	8.65913e+06	8.5174e+06	5.74719e+06	8.42799e+06	7.62696e+06	1.29814e+07
R0544	3.93	unknown	unknown	unknown	-	-	384	-	-	-	114.004;341.5141;228.213;322.5151	30	-	-	-	-	D	-	3.38877e+06	3.78974e+06	2.90664e+06	3.64511e+06	2.028e+06	3.09442e+06	1.87991e+06	3.18477e+06	1.87259e+06	3.73253e+06	3.90881e+06	3.49184e+06	3.7359e+06	3.28792e+06	2.5713e+06	4.01867e+06	4.09131e+06	3.20805e+06	2.31062e+06	2.82531e+06	2.30263e+06	2.50242e+06	3.3411e+06	3.58498e+06	3.45574e+06	3.22963e+06	3.08928e+06	1.97594e+06	3.01022e+06	2.8663e+06	4.89551e+06
R0545	3.89	unknown	unknown	unknown	-	-	576	-	-	-	575.9668;566.6202;113.9897;228.1644	30	-	-	-	-	D	-	2.82141e+06	3.09847e+06	2.57179e+06	2.88858e+06	2.03117e+06	2.86444e+06	1.66082e+06	2.90122e+06	1.7071e+06	3.22657e+06	3.11642e+06	2.23445e+06	3.16916e+06	2.65682e+06	1.86661e+06	3.07626e+06	3.42196e+06	2.70885e+06	1.59755e+06	2.55247e+06	2.12954e+06	2.0038e+06	2.84539e+06	2.72214e+06	2.88605e+06	2.73177e+06	2.84337e+06	1.34196e+06	2.59837e+06	2.51196e+06	3.93266e+06
R0546	3.97	unknown	unknown	unknown	-	-	736	-	-	-	446.1377;651.3112;325.1114;430.1105	30	-	-	-	-	D	-	447624	383601	339570	392375	1.0752e+06	616351	761262	263623	222526	549092	115146	333880	174759	167704	193082	199533	221731	202804	87858.9	696804	507889	403316	185464	413630	305224	213918	1.16508e+06	54137.4	85356.9	837962	338079
R0547	4.11	unknown	unknown	unknown	-	-	352	-	-	-	351.9873;342.7353;286.2201;113.9934	30	-	-	-	-	D	-	2.88067e+06	3.08157e+06	2.84374e+06	3.01486e+06	2.35653e+06	2.83026e+06	2.56481e+06	3.00455e+06	2.57657e+06	3.00348e+06	2.69389e+06	2.42081e+06	3.03274e+06	3.31361e+06	2.60287e+06	3.09352e+06	3.07916e+06	3.10228e+06	1.74428e+06	2.67421e+06	2.48671e+06	2.72517e+06	3.12018e+06	3.08819e+06	3.03237e+06	3.04073e+06	3.13884e+06	1.58549e+06	3.17933e+06	2.95122e+06	3.12516e+06
R0548	4.41	unknown	unknown	unknown	-	-	896	-	-	-	734.2825;460.4163;572.451;614.5444	30	-	-	-	-	D	-	848633	1.24318e+06	285900	1.48202e+06	611790	724471	552750	1.32281e+06	497598	848432	418442	4.62235e+06	1.94644e+06	327598	1.17761e+06	124572	318958	1.18414e+06	3.96874e+06	1.923e+06	1.19061e+06	337161	268377	800341	304525	982450	366259	3.24238e+06	100294	100574	380226
R0549	4.45	unknown	unknown	unknown	-	-	896	-	-	-	734.2825;460.4163;572.451;614.5444	30	-	-	-	-	D	-	215788	303803	53986	221561	129324	148249	159592	274951	108697	142803	113434	1.10849e+06	395525	68366.9	261257	31103.7	84450.5	288164	793446	309859	208104	60776.5	49403	130697	73027.8	246613	82615.3	630269	11407.5	28011.7	100343
R0550	4.45	unknown	unknown	unknown	-	-	928	-	-	-	927.149;766.2236;910.5061;891.5073	30	-	-	-	-	D	-	246446	438656	83024.8	357645	148272	243787	145171	335889	108675	180000	81344.6	1.2314e+06	549356	51683.7	240174	45449.9	65087.4	230540	800201	385795	255989	62338.2	33849.7	143202	73713.1	246729	60044.7	689686	23610.8	26322.5	71209.3
R0551	4.2	unknown	unknown	unknown	-	-	448	-	-	-	215.1557;205.1533;187.1093;233.1691	30	-	-	-	-	D	-	1.48195e+06	1.53569e+06	1.30864e+06	1.20662e+06	1.22071e+06	832910	1.89738e+06	1.34277e+06	1.33883e+06	2.90718e+06	1.3542e+06	1.19423e+06	1.76325e+06	1.56568e+06	753213	2.07196e+06	667835	1.10867e+06	1.02699e+06	1.56419e+06	885168	1.66316e+06	865459	1.48474e+06	1.50047e+06	1.61419e+06	1695474	1.31004e+06	2.23091e+06	1.17062e+06	1.85518e+06
R0552	6.76	unknown	unknown	unknown	-	-	224	-	-	-	208.062;192.2593;212.0446;183.3378	30	-	-	-	-	D	-	94580.3	172228	158876	125969	141364	125854	153105	91095.1	403126	100138	122569	107408	119684	159282	124921	129553	129829	143899	92775.9	121330	123839	497466	100264	91078.7	115101	138947	96624.1	112557	116789	126864	105851
R0553	6.32	unknown	unknown	unknown	-	-	288	-	-	-	242.2814;270.2624;120.0348;203.136	30	-	-	-	-	D	-	240719	157780	321535	184689	210392	233120	206969	243358	331880	264772	248153	298138	219858	234318	313644	220865	267776	242496	765606	220124	202095	224034	245609	234004	219141	235161	279739	234782	229259	296787	353856
R0554	6.87	unknown	unknown	unknown	-	-	896	-	-	-	734.354;558.4393;860.1174;835.9982	30	-	-	-	-	D	-	692874	487872	654924	794088	378523	328770	819834	586346	1.15284e+06	248469	514018	748683	192725	187308	1.22122e+06	374747	725658	881112	897984	1.56207e+06	624483	1.60742e+06	110697	666106	808543	284750	889331	896534	1.75376e+06	163202	585224
R0555	8.2	unknown	unknown	unknown	-	-	480	-	-	-	339.274;462.2642;337.2214;443.9828	30	-	-	-	-	D	-	4.88025e+06	7.29086e+06	6.11679e+06	3.22324e+06	4.75957e+06	3.69995e+06	2.63719e+06	4.10334e+06	2.97962e+06	3.31939e+06	4.29777e+06	3.43806e+06	4.24864e+06	1.07611e+06	1.70032e+06	1.60617e+06	1.69623e+06	2.43909e+06	3.20052e+06	2.42443e+06	6.07813e+06	2.97255e+06	4.58317e+06	3.01424e+06	5.00619e+06	5.98403e+06	6.90698e+06	3.49155e+06	4.99336e+06	6.66022e+06	5.64073e+06
R0557	0.64	unknown	unknown	unknown	-	-	801	-	-	-	740.6472;680.7651;754.4221;750.7124	30	-	-	-	-	D	-	789874	258362	214062	451733	289037	825271	253293	214956	1.12658e+06	256317	1.04578e+06	2.15408e+06	270933	760084	1.63423e+06	266782	704160	2.28655e+06	2.01487e+06	424251	172666	353917	141525	636328	187896	243404	691396	2.06087e+06	518330	268491	602634
R0558	0.63	unknown	unknown	unknown	-	-	481	-	-	-	480.9425;420.7863;318.9795;338.9092	30	-	-	-	-	D	-	2.30849e+07	2.15801e+07	2.14706e+07	1.98507e+07	2.01601e+07	1.97021e+07	2.10229e+07	2.66811e+07	1.46167e+07	2.06411e+07	1.62439e+07	1.11911e+07	2.18996e+07	1.72465e+07	1.55518e+07	2.54771e+07	1.78319e+07	1.18255e+07	1.42312e+07	2.36318e+07	2.52022e+07	1.96037e+07	3.35306e+07	2.09368e+07	2.64444e+07	2.36952e+07	2.09835e+07	4.51491e+06	1.4574e+07	2.60751e+07	2.21564e+07
R0559	0.63	unknown	unknown	unknown	-	-	769	-	-	-	708.9829;750.8989;768.8517;732.9637	30	-	-	-	-	D	-	3.52548e+06	1.77098e+06	1.82628e+06	2.40835e+06	2.50251e+06	2.79611e+06	1.88988e+06	1.98457e+06	3.3737e+06	1.29051e+06	3.00379e+06	2.58731e+06	2.55148e+06	2.51086e+06	2.81769e+06	2.22266e+06	2.51245e+06	2.48e+06	3.03719e+06	2.68973e+06	1.48591e+06	1.87463e+06	1.49461e+06	3.16629e+06	1.52964e+06	1.97516e+06	3.22692e+06	1.18939e+06	1.40023e+06	2.45394e+06	3.32815e+06
R0560	0.78	unknown	unknown	unknown	-	-	385	-	-	-	205.0872;145.0528;109.9311;157.092	30	-	-	-	-	D	-	305921	291924	410616	376877	269364	308445	806526	367120	376855	244298	653348	526982	288464	372948	467998	442871	299857	382375	471760	808473	395765	425864	260291	209864	676289	382597	262528	422911	402506	293473	825820
R0561	2.12	unknown	unknown	unknown	-	-	737	-	-	-	575.3552;557.6488;423.5733;329.5006	30	-	-	-	-	D	-	18862.3	6001.17	9023	9977.5	16532.9	13900.6	14842.9	22062.5	5.15246e+06	34160.2	76980.9	6391.04	21693.4	32248.4	47186.7	7105.2	14688	36748.2	20707.9	29394.3	4380.88	15969.9	22697.6	6679.78	13724.1	59378.3	16126.4	1.75357e+08	58895.7	12025.7	49756.8
R0562	2.12	unknown	unknown	unknown	-	-	737	-	-	-	575.1469;591.0887;557.1403;423.0124	30	-	-	-	-	D	-	5640.92	18018.6	7794.23	18115.9	45956.8	20036.2	17021.3	5293.37	7.23543e+06	68614	77333.5	101371	70478.5	53660.9	14763.9	20303.5	53243.8	56501.6	32298.2	19546.3	95264.7	9025.92	24947	8616.16	5829.52	66997	83717.9	2.16869e+08	191369	9225.81	22432.6
R0563	2.87	unknown	unknown	unknown	-	-	481	-	-	-	437.4;463.3326;419.6332;319.3656	30	-	-	-	-	D	-	1.33004e+06	301371	1.07004e+06	376838	521719	1.04477e+06	426981	1.1211e+06	221884	663710	758596	670969	360672	466195	335594	678921	666489	447299	551595	1.37183e+06	2.37914e+06	1.08895e+06	2.77819e+06	1.05483e+06	1.32685e+06	511375	2.62786e+06	1.49119e+06	2.75905e+06	2.89223e+06	1.3074e+06
R0564	3.32	unknown	unknown	unknown	-	-	193	-	-	-	161.0717;132.9634;175.065;80.925	30	-	-	-	-	D	-	5.99853e+06	7.90401e+06	1.24582e+06	8.26995e+06	1.107e+07	7.48746e+06	7.65496e+06	1.26454e+07	8.37938e+06	7.28693e+06	2.04774e+07	801332	4.52394e+06	7.71708e+06	5.12069e+06	1.31796e+07	1.06125e+07	301287	373631	1.25164e+07	1.58777e+07	5.14876e+06	9.33269e+06	9.89677e+06	989371	4.46866e+06	6.65817e+06	7.21732e+06	3.75517e+06	1.31932e+07	1.03978e+07
R0565	2.95	unknown	unknown	unknown	-	-	193	-	-	-	161.0717;132.9634;175.065;80.925	30	-	-	-	-	D	-	1.99231e+06	843826	883652	524238	928702	403872	283738	672798	1.63922e+06	1.49012e+06	1.50599e+06	783136	1.0086e+06	1.41571e+06	537754	1.11482e+06	659683	871863	778682	890707	1.02221e+06	1.25534e+06	895521	1.72656e+06	1.10625e+06	803489	1.04938e+06	805047	1.27232e+06	1.03579e+06	1.00518e+06
R0566	3.93	unknown	unknown	unknown	-	-	769	-	-	-	725.2629;479.3535;347.3033;683.3774	30	-	-	-	-	D	-	184151	356638	636941	16490.6	506772	472220	112077	49867.3	28654.7	39720.8	1.20171e+06	260713	5187.68	74953.4	26725.9	14767.2	258075	24214.4	69434.9	3.15281e+06	226700	576294	681798	263753	1.18965e+06	260016	173569	57994.1	86788	182007	121962
R0567	4.2	unknown	unknown	unknown	-	-	481	-	-	-	317.0535;319.073;337.066;300.967	30	-	-	-	-	D	-	39508.1	52385.5	102208	13295.7	79014	140203	27474.8	78869.8	185353	87766.1	63629.3	61873.1	42415	81740.6	112945	54101.9	29069.2	25743	24932.5	50722.1	145220	294044	454532	32427.6	63660.7	169031	59425.4	62745.8	316713	240287	98965.9
R0568	4.19	unknown	unknown	unknown	-	-	481	-	-	-	317.0535;319.073;337.066;300.967	30	-	-	-	-	D	-	56964.6	208730	33628.3	1.10199e+06	155074	61284.7	38186.3	73211.1	72072.3	168224	22129.5	17129.8	20033	101151	13488.3	34819.5	103261	25783.2	20408.3	66436.9	21588.2	61268.3	37812.2	38581.3	18275.5	18447.7	87536.2	151811	47938.1	32031.5	34093
R0569	7.59	unknown	unknown	unknown	-	-	353	-	-	-	336.3384;243.363;173.1124;261.3048	30	-	-	-	-	D	-	364574	609997	290332	366219	178231	186751	338533	224889	285907	883037	476592	331020	675436	347970	131721	143483	94720.7	562042	491626	178123	336932	143009	262968	131291	247781	708167	1.00708e+06	581668	236087	382303	845812
R0570	8.2	unknown	unknown	unknown	-	-	481	-	-	-	340.255;337.2245;463.2939;444.7301	30	-	-	-	-	D	-	561355	777548	660281	329969	455153	332478	249599	417234	281235	295083	432274	370048	407581	108185	176110	149828	189245	238251	389159	216032	582096	300810	471950	316449	568413	724972	745329	354764	473375	670768	542325
R0571	8.2	unknown	unknown	unknown	-	-	481	-	-	-	420.8695;339.3333;319.0645;300.9714	30	-	-	-	-	D	-	162396	223175	207394	136637	169682	116317	116893	133164	95578.5	104821	142986	99526.1	160069	40834.8	54135.4	64333.8	79571.3	68259.4	111164	104387	173116	105401	174713	122469	189784	216481	282587	112530	165673	260321	169815
R0572	8.86	unknown	unknown	unknown	-	-	481	-	-	-	340.2913;463.3311;421.2155;141.1	30	-	-	-	-	D	-	221070	532565	650304	803604	395724	1.90029e+06	318689	298536	84196.7	110101	377640	314346	474597	51841.7	61114.7	81937.3	202622	144013	136467	226430	377131	1.33611e+06	247318	122607	451671	716027	2.99222e+06	157176	291347	532624	302591
R0573	8.91	unknown	unknown	unknown	-	-	545	-	-	-	527.612;485.9533;509.5978;517.0334	30	-	-	-	-	D	-	55852.5	230034	196049	188067	168591	594324	111963	195024	17965.9	75158.6	199680	297874	235842	73768.8	81454.3	60777.7	120895	60530.9	175703	219542	414700	1.40058e+06	355996	155932	235005	878024	1.29436e+06	183773	629605	431806	319224
R0574	9.88	unknown	unknown	unknown	-	-	353	-	-	-	261.2395;243.2911;173.2152;121.0947	30	-	-	-	-	D	-	972576	445440	606963	443964	276833	1.00674e+06	420037	289916	532085	967443	1.86875e+06	860504	753272	1.42548e+06	9.73884e+06	277107	220918	617117	580095	163495	514078	312053	364632	1.32691e+06	439667	509059	1.53728e+06	6.6435e+06	490875	826371	1.47957e+06
R0575	9.88	unknown	unknown	unknown	-	-	353	-	-	-	261.2395;243.2911;173.2152;121.0947	30	-	-	-	-	D	-	321204	134709	141071	112414	92405.6	251171	124486	89920.5	135113	265938	561076	252706	216567	414789	2.69701e+06	89616.8	63782.6	180308	187019	45193.9	166016	77865.7	105216	357658	123728	151147	482325	2.04745e+06	147844	254096	415110
R0577	11.17	unknown	unknown	unknown	-	-	225	-	-	-	209.0607;192.9985;213.029;111.9956	30	-	-	-	-	D	-	68723.9	91455.5	117230	66784.6	53959.1	66953.9	52192.4	72848.8	211422	53766.6	56601.5	54373.7	52966	46553.6	64231.3	99200.2	71390.7	59308.1	59293.2	46534.2	52519.8	243813	52154.2	77893.9	105938	83904.6	65649.7	49687.6	66732.1	41580.7	54714.7
R0578	0.63	unknown	unknown	unknown	-	-	482	-	-	-	481.9925;421.9038;385.9041;358.9749	30	-	-	-	-	D	-	1.48106e+07	1.4905e+07	1.56979e+07	1.29825e+07	1.39275e+07	1.33553e+07	1.3579e+07	1.81249e+07	9.48261e+06	1.39211e+07	1.05906e+07	7.44424e+06	1.60943e+07	1.09332e+07	9.43778e+06	1.61727e+07	1.21473e+07	8.28989e+06	9.196e+06	1.65186e+07	1.62146e+07	1.29617e+07	2.02299e+07	1.43699e+07	1.64407e+07	1.62574e+07	1.37065e+07	2.78843e+06	1.00627e+07	1.62962e+07	1.47667e+07
R0579	0.65	unknown	unknown	unknown	-	-	290	-	-	-	110.94;98.8495;124.9479;171.0429	30	-	-	-	-	D	-	999236	328485	295879	723105	499716	755763	376595	268575	944284	299063	931067	1.2025e+06	345926	629612	1.22872e+06	285682	681788	1.22071e+06	1.37745e+06	432679	250287	423839	154444	828344	254913	337032	597748	1.28178e+06	429746	319982	647523
R0580	0.78	unknown	unknown	unknown	-	-	258	-	-	-	103.9788;110.9333;124.9938;85.9526	30	-	-	-	-	D	-	1.60949e+07	3.47614e+07	3.98051e+07	3.90386e+07	8.62055e+07	1.6696e+07	7.29415e+07	2.71143e+07	2.18565e+07	6.12313e+07	2.77261e+07	1.60421e+07	2.72789e+07	2.42094e+07	5.89939e+07	2.50541e+07	5.14624e+07	1.62944e+07	2.03718e+07	6.75631e+07	5.00447e+07	4.51089e+07	2.03484e+07	5.22053e+07	3.69132e+07	1.60992e+07	2.27726e+07	1.77515e+07	4.22952e+07	2.19795e+07	1.75402e+07
R0581	0.63	unknown	unknown	unknown	-	-	162	-	-	-	83.9502;73.8574;101.9933;80.8867	30	-	-	-	-	D	-	8.46402e+06	6.87953e+06	7.46206e+06	6.68177e+06	6.47761e+06	7.36131e+06	6.12891e+06	7.29002e+06	5.99869e+06	6.21337e+06	6.78514e+06	5.04803e+06	7.34265e+06	6.91834e+06	5.98436e+06	7.15538e+06	5.07267e+06	5.00618e+06	5.51931e+06	6.78075e+06	7.16872e+06	5.51348e+06	7.13091e+06	6.72534e+06	5.90258e+06	5.81336e+06	6.88169e+06	2.64307e+06	4.22093e+06	5.84001e+06	6.52176e+06
R0582	1.23	unknown	unknown	unknown	-	-	162	-	-	-	83.9502;73.8574;101.9933;80.8867	30	-	-	-	-	D	-	741022	1.66045e+06	630145	1.25708e+06	926595	545999	943861	1.13436e+06	2.88572e+06	672449	532466	1.14947e+06	1.38815e+06	1.01432e+06	1.05321e+06	1.07563e+06	927227	1.2352e+06	1.21683e+06	2.06795e+06	942321	1.08511e+06	446090	2.41781e+06	701047	660658	646829	971077	2.27034e+06	511372	619537
R0583	1.62	unknown	unknown	unknown	-	-	226	-	-	-	119.9967;152.0812;106.9973;210.1072	30	-	-	-	-	D	-	176719	204401	143720	333073	178525	107580	150154	408311	310747	129539	170015	135930	190812	11131	186392	185509	187163	179802	132788	197435	101836	232779	63748.8	155838	154106	166525	213434	198877	119554	87464.5	267950
R0584	1.92	unknown	unknown	unknown	-	-	482	-	-	-	316.9814;302;374.0086;119.9747	30	-	-	-	-	D	-	26754.9	34720.7	15365.4	297248	43019.9	21927.2	58714	45146.2	26802.4	377026	11758.7	43015.1	215678	31324	26412.2	8315.11	22826	82912.8	134178	44583.4	8409.69	21194.1	52335.5	34992.3	7300.79	31007.3	59176.8	8938.01	17717.7	37971.5	113528
R0585	2.09	unknown	unknown	unknown	-	-	770	-	-	-	641.3808;566.3656;695.3853;752.424	30	-	-	-	-	D	-	330756	198107	275146	297202	1.70728e+06	1.09109e+06	65909.2	1.12627e+06	147245	93911.8	957749	59885.9	54743.3	801.864	704465	601678	845408	21067	100425	1.66785e+06	2.51932e+06	1.19908e+06	924487	935265	2.33988e+06	422796	746479	170016	486709	1.23649e+06	101146
R0586	2.12	unknown	unknown	unknown	-	-	738	-	-	-	576.1133;558.0967;329.1186;664.0544	30	-	-	-	-	D	-	8980.58	28826.8	6973.73	9708.53	25879.1	11867.7	12744.1	32908.8	2.59142e+06	8778.76	18002.6	38293.9	13197.2	63467.6	38464.1	52182.2	25853.1	5933.92	8656.17	14175.1	12387.7	16150.3	11000.8	18633.8	19390.3	15280.5	11732.3	8.80292e+07	11640.3	22278.3	15326
R0587	2.09	unknown	unknown	unknown	-	-	770	-	-	-	641.0616;566.0876;752.1487;679.8699	30	-	-	-	-	D	-	612495	362784	710252	473789	2.28094e+06	2.03005e+06	89758.1	2.18957e+06	221623	165587	1.32123e+06	99587.2	111469	777.222	1.13366e+06	1.08286e+06	1.28469e+06	34352.5	99934.5	2.24284e+06	3.38784e+06	1.68071e+06	1.42107e+06	1.36348e+06	3.70017e+06	1.04709e+06	1.28067e+06	289571	723073	1.8441e+06	161721
R0588	2.13	unknown	unknown	unknown	-	-	738	-	-	-	576.1165;558.1642;424.1018;640.0539	30	-	-	-	-	D	-	35082.4	19094.8	8537.7	43894.2	5166.81	27432.7	11419.9	28073.9	2.32017e+06	18663.4	21906.4	18614.8	9470.45	80597	23433.2	5119.31	43509.7	28716.9	15749.9	21352.6	12247.8	25710.3	14739.5	39016.8	5191.04	41820.3	11895.2	8.83157e+07	12740.8	18828.4	10622.1
R0589	2.73	unknown	unknown	unknown	-	-	770	-	-	-	543.08;635.778;640.998;669.7834	30	-	-	-	-	D	-	42308	196105	118112	153236	90253.5	2879.28	82314.4	123976	187969	169144	240020	112699	138498	137874	173442	80770	141167	122954	110940	118282	183809	155039	3799.09	251705	179224	272068	207213	117442	294553	2083	156954
R0590	3.87	unknown	unknown	unknown	-	-	514	-	-	-	385.1883;439.2003;179.048;162.0255	30	-	-	-	-	D	-	4.58342e+06	768127	534796	104180	1.69019e+06	5.47936e+06	938266	7.1512e+06	1.17767e+06	384343	966667	709502	523466	256637	1.0103e+06	229363	4.0527e+06	376563	340555	469092	746763	697796	750934	2.36188e+06	850045	789988	7.01699e+06	5202.67	110149	2.87209e+06	1.62843e+06
R0591	3.81	unknown	unknown	unknown	-	-	418	-	-	-	260.158;373.1614;150.033;401.3008	30	-	-	-	-	D	-	262120	174351	156107	152538	365860	257737	364133	283688	243780	265533	238331	534320	283707	16476.6	224724	158776	411426	418042	496955	523295	53771.5	131009	208649	150891	297715	147057	202132	1.22469e+06	162996	439348	316323
R0592	4.02	unknown	unknown	unknown	-	-	514	-	-	-	454.1269;373.116;334.0237;303.0191	30	-	-	-	-	D	-	131903	142890	109820	121046	102805	100317	158520	91286.1	91776.2	147719	103026	79136.7	97717.2	104362	31180.6	115566	61947.6	134690	71500	80041.5	83892.6	127277	62446.6	91593.1	84008.2	80666.5	120951	55468.9	127192	70371.6	153512
R0593	4.18	unknown	unknown	unknown	-	-	450	-	-	-	304.014;288.0816;129.0734;407.8157	30	-	-	-	-	D	-	2.41873e+06	1.40024e+06	1.08903e+06	3.21376e+06	6.47767e+06	3.72342e+06	5.9143e+06	541939	6.44421e+06	1.68052e+06	3.54289e+06	1.49111e+06	2.14301e+06	2.4663e+06	5.5647e+06	3.59826e+06	3.00084e+06	2.00859e+06	6.51025e+06	2.49423e+06	1.55066e+06	1.93504e+06	3.99072e+06	2.4789e+06	576940	2.4947e+06	6.55224e+06	1.24473e+07	2.97669e+06	1.07681e+06	2.05628e+06
R0594	4.33	unknown	unknown	unknown	-	-	258	-	-	-	127.9064;257.9489;240.0841;113.9558	30	-	-	-	-	D	-	135893	148913	65078.9	324159	112037	176267	86247.9	589828	3577.35	137481	6162.09	260589	186202	241838	280685	32554.9	482840	90294.2	612845	231339	33435.7	118893	196258	105791	117147	57736.4	182278	12181.7	77259.9	242738	53486.1
R0595	4.33	unknown	unknown	unknown	-	-	514	-	-	-	483.8292;496.1504;454.3226;491.0053	30	-	-	-	-	D	-	304285	413796	425805	342878	268729	281235	167468	320188	279296	408066	389883	145393	418625	597045	197619	364613	295547	372513	107452	334088	572566	548583	555460	423660	487537	443053	528428	130556	647283	480412	496145
R0596	4.15	unknown	unknown	unknown	-	-	514	-	-	-	482.1266;454.231;476.0478;314.0095	30	-	-	-	-	D	-	104605	149718	64437.2	133834	113119	75487.9	153967	146181	77410.5	113498	142749	95457.5	137612	93163.7	48438.9	152917	48587	135810	59088.4	108570	58647.1	128565	63625.7	90762.4	103131	97251.9	154940	67884.2	136916	87889	182366
R0597	4.49	unknown	unknown	unknown	-	-	578	-	-	-	577.9606;569.1596;512.6443;456.102	30	-	-	-	-	D	-	281566	190551	310489	258432	193875	208754	188049	227308	167419	272862	267409	133253	319662	227105	165824	288020	215645	213497	89137.9	238308	271045	242186	288511	332704	341252	306312	401342	123981	317832	303070	356554
R0598	5	unknown	unknown	unknown	-	-	418	-	-	-	256.0689;266.1031;355.0738;325.935	30	-	-	-	-	D	-	291463	74043.8	20331.2	217223	117515	28398	422395	243610	456261	172314	121254	961060	98276.7	51136.8	2.30387e+06	105274	200352	3.35812e+06	1.23166e+06	491493	113909	51391.8	105912	193871	46001.2	64698.7	100633	1.30893e+07	566761	58769.6	502125
R0599	5.18	unknown	unknown	unknown	-	-	290	-	-	-	228.2618;272.2167;170.0459;254.24	30	-	-	-	-	D	-	4.84449e+06	4.00446e+06	5.42787e+06	4.00339e+06	3.84919e+06	5.30268e+06	3.00796e+06	5.50946e+06	6.36216e+06	4.88257e+06	5.63485e+06	6.97555e+06	5.46677e+06	5.25914e+06	5.30227e+06	5.32132e+06	5.0706e+06	5.71884e+06	6.31792e+06	4.24223e+06	3.93943e+06	4.63539e+06	5.43434e+06	6.10788e+06	5.10074e+06	4.61065e+06	5.39585e+06	5.14163e+06	4.91147e+06	5.20826e+06	5.8879e+06
R0600	6.07	unknown	unknown	unknown	-	-	290	-	-	-	242.4065;122.1504;272.403;228.3961	30	-	-	-	-	D	-	9.69637e+06	1.35837e+07	1.32736e+07	1.40825e+07	7.75535e+06	8.1581e+06	1.39977e+07	1.05366e+07	7.8776e+06	9.59711e+06	1.04295e+07	1.13007e+07	9.78732e+06	1.25187e+07	9.93372e+06	1.15432e+07	1.40036e+07	1.0949e+07	7.86522e+06	9.38881e+06	9.04975e+06	1.07002e+07	9.31248e+06	7.32392e+06	8.52184e+06	9.6191e+06	1.05607e+07	9.6363e+06	9.64211e+06	8.38568e+06	1.13457e+07
R0601	6.07	unknown	unknown	unknown	-	-	290	-	-	-	242.2661;272.2231;122.0575;118.1	30	-	-	-	-	D	-	5.23437e+06	7.08096e+06	7.464e+06	7.44728e+06	4.03138e+06	4.41713e+06	7.33597e+06	5.54612e+06	4.1633e+06	4.51994e+06	5.68035e+06	5.97303e+06	5.25334e+06	7.74487e+06	5.19529e+06	5.93158e+06	7.83509e+06	5.70117e+06	4.20928e+06	5.11436e+06	4.76993e+06	5.8929e+06	4.94638e+06	3.98547e+06	4.46803e+06	5.11208e+06	5.64817e+06	5.03514e+06	5.33584e+06	4.55295e+06	5.97869e+06
R0602	6.76	unknown	unknown	unknown	-	-	258	-	-	-	240.3083;171.0998;156.972;195.0287	30	-	-	-	-	D	-	831463	830950	1.13198e+06	1.1594e+06	691158	806063	547707	844416	789322	821811	1.10563e+06	1.47125e+06	888617	1.01463e+06	1.02601e+06	835189	1.03302e+06	939465	777113	1.22593e+06	1.24859e+06	1.13493e+06	1.06389e+06	991939	802203	848462	1.34938e+06	774223	1.21974e+06	910575	1.23358e+06
R0603	7.69	unknown	unknown	unknown	-	-	514	-	-	-	453.1492;471.0193;334.257;352.2746	30	-	-	-	-	D	-	271506	160875	134762	140337	80567.4	56370.3	119860	127723	181424	225009	406374	176406	180545	40137.5	75713.6	44476.4	35513.6	160372	101330	23534.5	70741.7	69490.3	37350	141143	108257	107534	479683	102937	71587.6	143810	475903
R0604	9.12	unknown	unknown	unknown	-	-	258	-	-	-	230.2673;240.2315;212.2726;171.1094	30	-	-	-	-	D	-	1.1743e+06	1.12054e+06	2.01308e+06	1.54409e+06	944716	789697	1.16199e+06	993586	967174	658445	779285	1.47776e+06	972528	888139	1.23056e+06	902977	1.47142e+06	871525	780356	1.00531e+06	958042	945815	684059	791871	597073	902245	1.22364e+06	623600	650810	688488	844122
R0605	9.11	unknown	unknown	unknown	-	-	258	-	-	-	171.1154;230.25;156.8698;186.8507	30	-	-	-	-	D	-	3.39202e+06	3.10464e+06	5.65357e+06	4.0868e+06	2.67315e+06	2.04269e+06	3.48903e+06	2.84332e+06	2.71636e+06	1.87768e+06	2.14184e+06	4.16737e+06	2.58555e+06	2.35385e+06	3.56394e+06	2.61384e+06	4.00027e+06	2.51044e+06	2.13145e+06	2.68343e+06	2.74094e+06	2.68496e+06	1.98839e+06	1.92803e+06	1.78131e+06	2.55276e+06	3.36216e+06	1.73805e+06	1.80341e+06	1.9566e+06	2.36636e+06
R0606	9.88	unknown	unknown	unknown	-	-	354	-	-	-	262.1962;244.2922;336.3012;188.1695	30	-	-	-	-	D	-	70286.2	33763	38945.4	21655.6	21837.5	51382.6	23112.6	14227	25030.1	54541	91039.1	52426	54303.6	82207.5	530001	13590.9	14520	37567.7	40606.9	7250.55	26879.4	21849.7	21580.3	76551.2	33754.1	32805.3	88860	399944	24776.8	55090.4	91179.9
R0607	9.86	unknown	unknown	unknown	-	-	482	-	-	-	341.2921;283.1723;464.2269;133.0746	30	-	-	-	-	D	-	583647	710620	273376	232668	554940	355208	256679	209729	183864	352326	873043	1.03175e+06	125759	300268	596063	126445	242609	225589	959187	278313	862439	341310	650674	586414	282795	556829	326393	876673	580668	528899	332571
R0608	11.06	unknown	unknown	unknown	-	-	354	-	-	-	292.174;319.3177;337.3762;135.1006	30	-	-	-	-	D	-	4625.21	3082.04	3362.95	3621.67	27166.8	15452.2	826.394	4633.05	28844.3	13449.1	15681.6	880.834	1646.72	12025.5	81718.2	8717.27	3435.8	54924.5	44457.4	1211.48	48710.1	12135.9	20106.8	40263.8	34849.5	4298.65	91508.2	64114.9	16504.8	37704.3	37972.6
R0609	0.65	unknown	unknown	unknown	-	-	483	-	-	-	423.0904;441.0231;482.9746;381.1629	30	-	-	-	-	D	-	839421	271054	315525	544672	426470	644737	367628	323853	563254	220223	572261	678573	281551	414058	601995	301668	407579	575163	766866	398374	243659	255364	159097	421238	216871	264880	414379	259975	240078	296425	438352
R0610	0.63	unknown	unknown	unknown	-	-	515	-	-	-	454.9138;514.9534;472.9836;436.9961	30	-	-	-	-	D	-	6.65799e+06	4.40006e+06	3.56967e+06	5.91702e+06	4.38993e+06	6.5962e+06	4.02465e+06	3.45934e+06	8.75841e+06	4.2274e+06	9.19258e+06	2.11156e+07	3.94928e+06	6.62667e+06	1.32634e+07	3.70173e+06	6.1223e+06	1.95011e+07	1.92192e+07	4.54912e+06	3.67548e+06	4.41287e+06	3.48771e+06	6.68295e+06	3.48331e+06	4.03102e+06	5.83173e+06	2.51149e+07	5.20801e+06	3.7608e+06	6.22608e+06
R0611	0.6	unknown	unknown	unknown	-	-	163	-	-	-	84.8456;102.7929;75.8441;145.0176	30	-	-	-	-	D	-	7.26332e+06	6.40833e+06	5.80115e+06	6.04714e+06	5.95141e+06	5.95382e+06	6.2525e+06	6.77981e+06	5.75217e+06	5.73208e+06	4.97125e+06	4.76841e+06	5.49862e+06	5.52559e+06	4.62765e+06	6.12665e+06	4.99615e+06	4.26903e+06	4.92995e+06	6.32181e+06	4.86262e+06	4.97999e+06	6.14577e+06	5.23529e+06	5.71381e+06	5.88287e+06	5.10577e+06	2.38751e+06	3.61071e+06	5.67093e+06	4.82268e+06
R0612	0.74	unknown	unknown	unknown	-	-	867	-	-	-	376.9881;278.947;572.8177;474.9549	30	-	-	-	-	D	-	284380	298706	622081	651908	168399	344027	377413	515351	284158	380275	486358	220915	563342	242973	382749	531473	240408	364444	286263	554193	418911	251861	520180	350370	528256	725218	530973	331702	283139	409298	623139
R0613	0.78	unknown	unknown	unknown	-	-	291	-	-	-	110.9869;221.066;98.8889;201.1076	30	-	-	-	-	D	-	222991	131329	232262	319767	78061.4	190566	302126	272610	212544	177140	480671	915714	314291	215314	210833	273683	196767	1.02053e+06	687710	284395	251858	226857	83143.7	89365.1	159719	260566	317564	508513	43538.9	78100	396213
R0614	0.62	unknown	unknown	unknown	-	-	163	-	-	-	68.9022;84.9008;80.82;72.8486	30	-	-	-	-	D	-	8.11242e+06	7.19643e+06	7.95803e+06	6.76877e+06	7.11082e+06	6.79601e+06	5.92688e+06	7.30007e+06	5.94875e+06	5.78463e+06	5.60464e+06	5.05177e+06	6.02381e+06	6.03607e+06	6.14309e+06	5.59831e+06	6.03233e+06	5.42892e+06	5.152e+06	6.93325e+06	6.85849e+06	5.26285e+06	7.17467e+06	6.22758e+06	5.4518e+06	5.43649e+06	5.98447e+06	2.90179e+06	3.96501e+06	6.32615e+06	5.72251e+06
R0615	0.85	unknown	unknown	unknown	-	-	259	-	-	-	105.0441;96.9387;213.1991;111.0221	30	-	-	-	-	D	-	2.34767e+06	2.65691e+06	2.51844e+06	2.17197e+06	3.24297e+06	2.17266e+06	2.19709e+06	2.10781e+06	1.61143e+06	2.01496e+06	2.19582e+06	1.32276e+06	1.66324e+06	2.22949e+06	3.16935e+06	2.6654e+06	2.76061e+06	1.6499e+06	1.56867e+06	2.55377e+06	3.01693e+06	2.47605e+06	1.76988e+06	2.92072e+06	2.42849e+06	2.36862e+06	1.82506e+06	1.95855e+06	3.38471e+06	2.2069e+06	1.92671e+06
R0616	1.84	unknown	unknown	unknown	-	-	387	-	-	-	163.1189;267.0678;279.1013;221.1706	30	-	-	-	-	D	-	195928	51257.5	111110	58315	127601	73786.4	164562	179393	39213.2	189269	225336	40037.4	87687.5	20918.4	43066.3	57783.7	49306.4	191333	44488.9	171908	44267.8	84001.4	117375	47272.1	128315	92693.2	150271	11303.9	74065	16382	188270
R0617	2.02	unknown	unknown	unknown	-	-	227	-	-	-	116.0234;167.0762;107.005;209.0565	30	-	-	-	-	D	-	345205	304189	252047	275062	461697	259072	652800	637113	339606	352529	336793	924410	252100	168247	275397	248230	341168	485865	547428	330829	182856	244692	375669	334515	416843	225294	471160	274808	137511	363252	463062
R0618	3.37	unknown	unknown	unknown	-	-	867	-	-	-	579.1368;409.424;407.3372;427.3223	30	-	-	-	-	D	-	5.70229e+06	7.43252e+06	5.1022e+06	1.06304e+07	6.95822e+06	177370	1.15552e+07	8.2806e+06	1.45217e+07	7.61632e+06	8.44195e+06	1.79408e+07	5.83591e+06	2.82978e+06	1.50484e+07	3.56042e+06	1.07169e+07	1.3271e+07	1.59074e+07	8.33701e+06	7.78909e+06	4.06544e+06	192865	7.65441e+06	6.18219e+06	6.07509e+06	6.88549e+06	1.47089e+07	5.20075e+06	352057	9.12535e+06
R0619	3.98	unknown	unknown	unknown	-	-	515	-	-	-	479.2586;209.1848;333.0992;395.247	30	-	-	-	-	D	-	104056	355775	556125	19562.2	346685	309493	256186	2.21248e+06	220898	57077.6	332438	36592.1	1.15168e+06	55418.6	14884.9	174951	1.30031e+06	169658	29052.9	1.56551e+06	413301	280077	84308.3	499942	788863	347162	262428	64492	530292	50540.8	1.00943e+06
R0620	4.8	unknown	unknown	unknown	-	-	387	-	-	-	204.9871;326.9096;369.0808;351.0527	30	-	-	-	-	D	-	774678	1.07205e+06	864639	949461	1.52336e+06	1.81018e+06	846576	1.17894e+06	933056	2.65252e+06	2.86384e+06	1.62139e+06	1.48595e+06	2.67468e+06	1.89672e+06	1.77533e+06	1.69445e+06	2.55494e+06	2.963e+06	1.29439e+06	1.75016e+06	1.23634e+06	2.98611e+06	2.83596e+06	3.06296e+06	1.63294e+06	1.97732e+06	2.82882e+06	3.18324e+06	2.98504e+06	4.22021e+06
R0621	4.79	unknown	unknown	unknown	-	-	387	-	-	-	205.0917;327.1287;241.0227;357.1135	30	-	-	-	-	D	-	798775	1.01268e+06	844162	862602	1.48374e+06	1.91721e+06	771627	1.14563e+06	930219	2.62052e+06	2.52106e+06	1.43405e+06	1.35171e+06	2.60854e+06	1.82267e+06	1.60853e+06	1.75135e+06	2.53977e+06	2.83917e+06	1.13508e+06	1.78293e+06	1.15726e+06	3.0065e+06	2.9657e+06	3.00252e+06	1.50024e+06	2.01391e+06	2.56051e+06	2.97851e+06	3.00126e+06	3.96605e+06
R0622	5.1	unknown	unknown	unknown	-	-	483	-	-	-	363.1281;303.0981;422.9907;447.1257	30	-	-	-	-	D	-	318119	52062.7	249522	29729.3	155207	1.08589e+06	99495.8	235562	144068	50986.3	60434.8	130441	30506.9	178197	450924	124633	685134	112981	67901.2	934036	288399	281404	243470	209412	416240	75186.3	94686	141121	115669	539025	236839
R0623	6.07	unknown	unknown	unknown	-	-	291	-	-	-	139.0354;243.2413;123.0079;146.9046	30	-	-	-	-	D	-	2.0115e+07	2.71711e+07	2.77144e+07	2.87477e+07	1.56934e+07	1.73898e+07	2.83987e+07	2.18539e+07	1.62342e+07	1.93903e+07	2.13375e+07	2.32291e+07	1.99238e+07	2.94063e+07	2.0235e+07	2.3491e+07	2.97713e+07	2.23092e+07	1.62797e+07	1.92457e+07	1.82149e+07	2.27821e+07	1.93931e+07	1.50358e+07	1.69986e+07	1.91701e+07	2.16417e+07	1.92681e+07	2.0355e+07	1.70249e+07	2.27825e+07
R0624	9.2	unknown	unknown	unknown	-	-	739	-	-	-	598.9779;577.1117;695.6315;679.118	30	-	-	-	-	D	-	85673.5	105912	200583	138613	227054	120181	241036	267307	206638	261500	281702	278681	433235	433921	370021	260687	320794	386650	385783	314003	497479	479670	486000	521069	492848	444723	661700	283592	371283	416400	589187
R0625	8.64	unknown	unknown	unknown	-	-	259	-	-	-	213.1331;231.2201;215.1559;241.2756	30	-	-	-	-	D	-	38347.9	733915	52968.6	20980.9	428153	1.3288e+06	124254	63987.4	409331	17215.1	654199	1.28705e+06	99670.2	6634.6	37421.4	60341.2	210158	32077.6	1.01571e+07	77497	1.12018e+06	176945	1.41342e+06	93494.8	117206	59433.2	2.47702e+06	9.73407e+06	1.13415e+06	223476	6102.86
R0626	0.38	unknown	unknown	unknown	-	-	196	-	-	-	113.8989;154.9925;69.8142;71.8253	30	-	-	-	-	D	-	247634	241651	301117	249362	260819	327065	300887	270537	294956	266125	261201	282062	298647	196830	213796	220054	242368	242972	286289	218597	278278	249942	324417	259388	300255	267803	317829	340558	272987	336719	349400
R0627	0.65	unknown	unknown	unknown	-	-	484	-	-	-	424.0685;441.9928;483.9775;382.1427	30	-	-	-	-	D	-	315174	165629	146900	263658	218071	360649	162108	160036	279787	80805.2	249380	316462	143910	171701	289754	152366	264070	265936	338992	202099	112397	141445	89281.8	229461	102429	83859.2	189403	88200.1	92391.6	109388	181186
R0628	0.62	unknown	unknown	unknown	-	-	100	-	-	-	99.8372;71.8051;58.803;82.032	30	-	-	-	-	D	-	135192	130047	118854	116670	118049	122685	154479	144661	145549	117586	179379	212944	101989	130983	138276	133891	101412	120488	176868	167431	116003	98736.4	92462.2	114163	96341	119458	177118	198968	131899	125516	128319
R0629	1.23	unknown	unknown	unknown	-	-	260	-	-	-	98.8691;129.9493;242.1489;159.0733	30	-	-	-	-	D	-	135603	51362.6	69018.4	61337.2	63649.5	106500	87108.8	93535.9	167274	109211	132246	481429	114613	31179.5	182885	114036	95150.6	152094	362254	68297.1	116973	140239	110835	174495	118697	34273.9	127902	380583	67492.9	139105	116800
R0630	1.81	unknown	unknown	unknown	-	-	388	-	-	-	136.9841;370.104;179.0488;289.0971	30	-	-	-	-	D	-	7.9565e+06	1.66639e+06	2.81165e+06	1.51754e+06	5.00097e+06	1.89308e+06	2.65536e+06	3.71743e+06	1.03309e+06	5.34078e+06	5.2114e+06	1.17292e+06	1.62706e+06	350781	1.92402e+06	1.90104e+06	1.23638e+06	3.64163e+06	764503	3.63284e+06	723919	1.23251e+06	2.96644e+06	2.82347e+06	2.54616e+06	1.59533e+06	5.34627e+06	333094	3.55889e+06	712883	3.3177e+06
R0631	1.69	unknown	unknown	unknown	-	-	324	-	-	-	178.0221;146.0134;117.9644;235.0692	30	-	-	-	-	D	-	2.65265e+06	1.97076e+06	970090	1.96075e+06	1.00133e+06	6.01933e+06	4.21412e+06	2.54679e+06	2.90198e+06	3.46181e+06	2.1288e+06	1.9692e+06	2.58491e+06	7374.81	4.16349e+06	2.52021e+06	3.99752e+06	2.24012e+06	2.52914e+06	2.67649e+06	427713	2.02509e+06	1.15855e+06	2.02894e+06	1.111e+06	1.86358e+06	3.1964e+06	1.66273e+06	1.32608e+06	2.48853e+06	6.18009e+06
R0632	2.49	unknown	unknown	unknown	-	-	708	-	-	-	576.1187;426.1146;330.0741;558.1069	30	-	-	-	-	D	-	8669.45	7092	5966.35	6346.96	7940.25	5567.09	4777	11074.9	977250	8787.97	5509.72	56713.4	2226	13977.2	8755.62	6306.12	3940.79	269.61	128001	7180.01	3988.74	2388.5	4778.14	4772.04	1676.01	4728	7189.5	1.87927e+07	2346.86	1593.13	7176.16
R0633	2.59	unknown	unknown	unknown	-	-	228	-	-	-	210.2474;114.0277;95.932;78.9176	30	-	-	-	-	D	-	729989	992716	617311	717561	818652	875692	436798	796566	796696	996513	970396	1.1719e+06	1.08557e+06	333530	997275	953881	1.01768e+06	921100	794108	871248	990551	818598	878582	827683	772715	692138	1.2808e+06	480161	719345	766533	1.1074e+06
R0634	2.82	unknown	unknown	unknown	-	-	676	-	-	-	524.0557;506.0629;344.1093;412.1407	30	-	-	-	-	D	-	238959	51628	76691	360809	140280	2898.45	440445	188581	1.05845e+06	37601.8	85103.7	2.55318e+06	19144	9720.5	1.22636e+06	32214.5	471581	324163	2.31026e+06	268903	55682.2	59970.7	1800.36	318869	75270.7	19179	88454.3	1.50877e+06	95176.5	4329	140169
R0635	2.87	unknown	unknown	unknown	-	-	932	-	-	-	577.9843;755.161;799.933;163.0764	30	-	-	-	-	D	-	1.3883e+06	481198	900317	1.01949e+06	1.11327e+06	829395	1.7096e+06	1.33858e+06	604246	976423	1.28125e+06	568846	928541	552999	896768	720416	772374	1.30746e+06	569422	1.1639e+06	303674	616131	862221	801114	1.03174e+06	822875	1.08459e+06	113492	1.10626e+06	223286	1.36147e+06
R0636	2.99	unknown	unknown	unknown	-	-	868	-	-	-	580.6163;578.4054;716.5195;410.4482	30	-	-	-	-	D	-	997164	4.41017e+06	2.20058e+06	4.80931e+06	1.38549e+06	57939.8	1.02898e+07	4.09976e+06	5.35999e+06	3.24599e+06	9.74236e+06	1.22204e+07	4.10717e+06	2.92283e+06	6.29567e+06	794201	2.49408e+06	8.89918e+06	6.84352e+06	4.71942e+06	3.47946e+06	1.8347e+06	68002.3	6.01002e+06	2.66445e+06	4.79735e+06	4.25775e+06	1.05968e+07	2.7106e+06	153351	6.87245e+06
R0637	3.3	unknown	unknown	unknown	-	-	708	-	-	-	538.7502;472.44;418.0549;575.9077	30	-	-	-	-	D	-	3.51882e+06	1.15378e+06	2.77406e+06	1.14372e+06	1.43387e+06	4.33621e+06	2.29134e+06	2.97861e+06	1.09772e+06	3.19586e+06	880499	568739	555745	1.58733e+06	805605	1.40282e+06	1.35182e+06	2.58183e+06	200180	2.16744e+06	269650	2.55651e+06	2.46221e+06	1.6265e+06	4.73662e+06	1.44308e+06	4.20246e+06	623366	2.5633e+06	1.54792e+06	5.9226e+06
R0638	3.37	unknown	unknown	unknown	-	-	868	-	-	-	867.6224;580.7015;578.4102;410.0769	30	-	-	-	-	D	-	1.51465e+06	1.69673e+06	1.37427e+06	2.34859e+06	1.88126e+06	33052.6	2.36804e+06	2.2806e+06	3.25443e+06	1.76568e+06	2.09916e+06	3.67579e+06	1.48516e+06	586839	3.4706e+06	976483	2.52319e+06	2.93947e+06	3.23697e+06	1.99929e+06	1.7657e+06	1.10226e+06	62855.4	1.90715e+06	1.40748e+06	1.53856e+06	1.76958e+06	2.52846e+06	1.17805e+06	88473.4	2.30667e+06
R0639	3.34	unknown	unknown	unknown	-	-	868	-	-	-	580.1594;577.2673;410.4254;427.33	30	-	-	-	-	D	-	6.6445e+06	7.92029e+06	6.96984e+06	1.2949e+07	8.31063e+06	280932	1.3916e+07	9.27848e+06	1.55075e+07	8.63547e+06	7.99271e+06	1.832e+07	6.37186e+06	3.31015e+06	1.80909e+07	3.98864e+06	1.1984e+07	1.56142e+07	1.89074e+07	8.76391e+06	8.15798e+06	4.88669e+06	297545	9.28979e+06	6.4229e+06	7.37034e+06	8.80359e+06	1.57491e+07	6.6701e+06	353473	9.48301e+06
R0640	3.37	unknown	unknown	unknown	-	-	868	-	-	-	580.1691;578.1401;698.1362;716.1464	30	-	-	-	-	D	-	1.76882e+07	1.68795e+07	1.39151e+07	2.85995e+07	1.99329e+07	722547	29916698	2.14674e+07	3.32936e+07	2.03366e+07	2.10866e+07	4.03667e+07	1.67575e+07	8.07314e+06	3.74374e+07	9.21911e+06	2.35628e+07	3.10037e+07	3.24446e+07	2.41905e+07	2.00253e+07	1.27184e+07	807500	1.90259e+07	1.60936e+07	1.4647e+07	1.70081e+07	2.77162e+07	1.58211e+07	1.01973e+06	2.22792e+07
R0641	3.75	unknown	unknown	unknown	-	-	452	-	-	-	300.0383;178.9745;434.184;313.5727	30	-	-	-	-	D	-	562984	248579	282181	477924	403698	6282.71	849647	535851	638836	744591	1.10804e+06	468576	139017	11002.9	955569	106698	160038	1.30862e+06	252375	620053	84797.1	171957	8499.39	427483	301923	196242	930937	299230	573739	11861.7	1.10335e+06
R0642	3.37	unknown	unknown	unknown	-	-	868	-	-	-	580.116;578.1074;410.1234;427.2029	30	-	-	-	-	D	-	1.33699e+07	1.56888e+07	1.29209e+07	2.42924e+07	1.63295e+07	583899	2.55276e+07	1.73765e+07	2.91354e+07	1.71055e+07	1.70761e+07	3.66744e+07	1.36742e+07	7.21075e+06	3.4197e+07	7.71624e+06	2.22449e+07	2.73648e+07	3.4258e+07	1.66727e+07	1.67465e+07	9.42749e+06	654149	1.62625e+07	1.34339e+07	1.43989e+07	1.60557e+07	2.82066e+07	1.22519e+07	868133	1.80717e+07
R0643	3.89	unknown	unknown	unknown	-	-	292	-	-	-	154.0289;130.03;160.0702;142.0759	30	-	-	-	-	D	-	4.04638e+06	1.84561e+06	2.5783e+06	2.80717e+06	3.63359e+06	3.59781e+06	2.83101e+06	3.01773e+06	3.30365e+06	2.65111e+06	3.30918e+06	4.28279e+06	2.06992e+06	592281	4.90944e+06	2.36493e+06	2.04222e+06	4.15262e+06	4.22053e+06	3.95065e+06	1.56014e+06	3.77155e+06	2.15488e+06	4.30095e+06	3.40891e+06	1.62819e+06	2.92372e+06	2.55128e+06	2.28486e+06	2.86301e+06	1.82682e+06
R0644	3.93	unknown	unknown	unknown	-	-	292	-	-	-	154.0289;130.03;160.0702;142.0759	30	-	-	-	-	D	-	3.42635e+06	1.85336e+06	2.37242e+06	4.5139e+06	5.28321e+06	3.22903e+06	4.12897e+06	2.57066e+06	2.60883e+06	3.16827e+06	1.91263e+06	4.16896e+06	1.58083e+06	1.74433e+06	4.3826e+06	2.1548e+06	2.8091e+06	3.18869e+06	2.81615e+06	6.76674e+06	1.8945e+06	2.74781e+06	1.60859e+06	4.01616e+06	2.85805e+06	1.18207e+06	4.31664e+06	2.47637e+06	2.04943e+06	2.87606e+06	1.74071e+06
R0645	3.93	unknown	unknown	unknown	-	-	612	-	-	-	567.3527;444.806;549.36;322.8599	30	-	-	-	-	D	-	255604	96175.8	145996	437413	460573	243531	365116	292881	131906	251008	50371	74699.7	30391.9	208831	226222	99469	244068	129451	57919.3	327687	174469	128443	101627	272945	238151	57770.2	330431	56191.4	152085	222789	118113
R0646	3.34	unknown	unknown	unknown	-	-	292	-	-	-	123.0245;154.072;130.0118;142.0187	30	-	-	-	-	D	-	8.63874e+06	1.5234e+07	1.11833e+07	2.19447e+07	1.41556e+07	406721	2.4171e+07	1.31984e+07	3.82291e+07	1.46068e+07	2.20156e+07	7.26445e+07	1.21745e+07	2.45359e+07	3.97535e+07	7.53469e+06	1.94087e+07	2.87356e+07	5.9399e+07	1.47253e+07	1.29297e+07	1.10743e+07	491625	1.8041e+07	1.18558e+07	1.26871e+07	1.43433e+07	5.48416e+07	1.1251e+07	452369	1.845e+07
R0647	3.84	unknown	unknown	unknown	-	-	292	-	-	-	123.0245;154.072;130.0118;142.0187	30	-	-	-	-	D	-	4.31839e+06	2.07804e+06	3.0917e+06	3.33096e+06	3.83616e+06	4.13261e+06	3.40945e+06	3.32673e+06	3.77504e+06	2.89493e+06	3.59635e+06	4.92765e+06	2.48399e+06	630438	6.56397e+06	2.61066e+06	2.2901e+06	4.68778e+06	4.87122e+06	4.24382e+06	1.75522e+06	4.29504e+06	2.33524e+06	4.66201e+06	3.47621e+06	1.86818e+06	3.32531e+06	2.67198e+06	2.33129e+06	3.02274e+06	2.22499e+06
R0648	4.2	unknown	unknown	unknown	-	-	900	-	-	-	469.2295;899.1852;349.1826;649.9622	30	-	-	-	-	D	-	134824	422699	256564	294896	199833	244795	293012	263168	245716	923241	264701	112342	391845	378505	58217.4	576882	178962	317510	85665.9	388538	169828	596822	181421	388538	527314	286613	415222	141938	418137	324987	505526
R0649	3.79	unknown	unknown	unknown	-	-	292	-	-	-	251.1018;122.9926;166.0555;139.0615	30	-	-	-	-	D	-	747919	421779	497240	804443	424242	394969	662565	518243	1499153	483403	888880	3.15195e+06	319751	1.0505e+06	1.39151e+06	198106	603378	1.68612e+06	5.23973e+06	908261	2.13159e+06	757008	828750	452261	409390	632518	1.51186e+06	8.11376e+06	1.02993e+06	1.18476e+06	1.42121e+06
R0650	4.37	unknown	unknown	unknown	-	-	516	-	-	-	473.1495;456.2274;425.9504;452.9534	30	-	-	-	-	D	-	48055.8	38133.1	55189.9	60851.6	53639.4	48949.9	57333.1	53995.9	53883.9	27668.2	73780.1	50706.2	47887.6	40575.5	70375.6	71912.1	47047.3	39650	87247.3	58676.2	77501.5	60731.6	69523	66598.4	52834	84263.9	97362.3	95251.8	85774.2	80033	16291.3
R0651	4.79	unknown	unknown	unknown	-	-	100	-	-	-	99.9508;79.9317;81.9863;71.9236	30	-	-	-	-	D	-	328419	444230	352685	377279	514209	587380	293593	362462	270661	681245	671151	494081	376009	671067	447098	477378	456993	598072	561452	323663	382941	249357	643913	595887	620469	371653	444712	605631	545552	549082	754382
R0652	4.79	unknown	unknown	unknown	-	-	196	-	-	-	155.0414;113.9467;136.9358;178.05	30	-	-	-	-	D	-	553943	719800	510548	599129	731655	722176	347193	529157	367260	724857	688399	432115	547113	725149	475201	530508	584755	734465	537167	408848	464682	339788	643292	616932	733927	414366	528209	445679	586116	678488	672410
R0653	6.08	unknown	unknown	unknown	-	-	292	-	-	-	251.1191;244.28;232.1012;124.4739	30	-	-	-	-	D	-	1.78328e+06	2.39733e+06	2392914	2.61685e+06	1.39411e+06	1.55063e+06	2.53074e+06	1.93211e+06	1.46787e+06	1.74759e+06	1.88169e+06	2.13108e+06	1.71469e+06	2.67952e+06	1.79778e+06	2.05871e+06	2.62632e+06	1.98483e+06	1.46934e+06	1.69632e+06	1.53209e+06	2.04789e+06	1.68671e+06	1.33111e+06	1.53158e+06	1.72527e+06	1.93137e+06	1.75595e+06	1.81172e+06	1.56278e+06	2.04871e+06
R0654	7.05	unknown	unknown	unknown	-	-	324	-	-	-	288.1299;168.1421;306.1245;150.0613	30	-	-	-	-	D	-	380536	10761	7544.63	249729	297910	131827	114330	368933	749126	151952	6928.93	2139.66	144562	274595	260571	129277	133769	1258.66	1175.04	165502	23898.8	26177.6	150138	316009	8292.21	38089.4	71195.7	62520	13947.4	120471	121140
R0655	8.22	unknown	unknown	unknown	-	-	516	-	-	-	455.173;473.1762;499.5078;477.8471	30	-	-	-	-	D	-	607966	772862	623087	234479	363590	316127	177700	406784	223082	228513	283802	335663	323949	63912.7	103859	102354	90884	170728	264757	116637	354720	149821	403793	205937	406989	484755	565820	213946	298455	501429	431438
R0656	8.67	unknown	unknown	unknown	-	-	260	-	-	-	214.1909;98.8843;242.0495;174.6968	30	-	-	-	-	D	-	6442.08	131543	14155.2	2333.86	69456.7	236871	22182.7	10383.4	73921.6	3771.71	128706	221344	15434.5	3949.43	10367.8	4305.41	46032.7	6384.04	1.72497e+06	1796.19	206753	48723	264746	20954.1	25791.5	16347.4	452010	1.68904e+06	192641	41568.7	1738.82
R0657	8.72	unknown	unknown	unknown	-	-	292	-	-	-	250.1639;133.9306;122.1035;136.5297	30	-	-	-	-	D	-	973165	1.1418e+06	820060	1.19665e+06	947050	939523	757359	1.1289e+06	462493	629611	795588	1.11815e+06	859342	1.03686e+06	967063	1.15961e+06	1.31199e+06	594216	626634	846535	1.00722e+06	501344	1.13825e+06	905960	508665	1.0588e+06	1.25664e+06	453079	755716	853066	1.30695e+06
R0658	8.99	unknown	unknown	unknown	-	-	388	-	-	-	164.1452;149.0681;162.1211;296.0224	30	-	-	-	-	D	-	2851.11	144976	2697.34	4465.52	3239.13	3868.57	2425.45	593.63	21214.7	880.338	417076	6026.79	654.327	3253.47	2641.31	302.863	4408.06	4409.22	13727	11769.8	458139	82053.4	870	2069.71	1209.35	1470.08	3818.73	8777.75	128962	25120.8	3849.35
R0659	10.48	unknown	unknown	unknown	-	-	388	-	-	-	356.2264;371.2019;328.1165;184.9349	30	-	-	-	-	D	-	106281	14837.4	48930.2	59680.1	49275.1	331958	94149.8	127354	134058	144047	151605	227332	24480.1	44410	523909	60529.1	102164	201616	339996	209916	60159.2	595533	362972	532459	171507	124081	635491	283678	89710.7	425783	473222
R0660	0.62	unknown	unknown	unknown	-	-	453	-	-	-	392.8564;318.9912;349.8978;363.3102	30	-	-	-	-	D	-	1.97287e+06	1.98545e+06	2.44615e+06	2.07759e+06	2.04018e+06	1.99745e+06	2.33569e+06	2.67411e+06	1.57507e+06	2.65422e+06	1.65346e+06	1.19459e+06	2.27137e+06	1.82736e+06	1.53014e+06	2.31102e+06	1.86872e+06	1.25638e+06	1.4361e+06	2.37592e+06	2.87322e+06	2.07064e+06	3.03953e+06	2.20571e+06	3.0272e+06	2.40915e+06	2.08485e+06	664530	1.96279e+06	2.71401e+06	2.25973e+06
R0661	2.99	unknown	unknown	unknown	-	-	517	-	-	-	354.6011;391.1855;163.1566;357.6	30	-	-	-	-	D	-	6248.16	8633.16	10798.5	8126.66	12975.1	35902.8	28031.5	30440.7	881352	1744.46	2778.72	5031.28	8409.02	24420.4	10412.9	4144.32	4167	3126	8483.1	10116.9	7640.4	11915.3	6480.41	19416.2	9361.44	11110.7	6475.18	3.41543e+07	21841.7	10547.1	3123.04
R0662	3.34	unknown	unknown	unknown	-	-	389	-	-	-	209.1491;236.9893;339.0902;371.0594	30	-	-	-	-	D	-	179064	351447	361636	339172	399807	11494.5	372229	259861	631496	269042	513869	424949	333377	577319	362646	222078	262479	506029	259429	247914	344788	287433	24575	280129	315796	334860	351227	375620	260701	15302.7	444200
R0663	3.79	unknown	unknown	unknown	-	-	677	-	-	-	617.0295;635.0159;491.0724;339.0809	30	-	-	-	-	D	-	74428.9	173253	140727	318795	258225	11975.5	490947	206698	682093	219237	238978	732626	162754	83984.3	870515	55529.1	241564	512330	536772	171674	165432	100815	38039.8	266818	131699	160215	188807	282633	138608	5168.44	310264
R0664	3.97	unknown	unknown	unknown	-	-	773	-	-	-	729.1748;522.1414;431.0621;483.188	30	-	-	-	-	D	-	82194.2	30547.2	49123.1	59548.3	100681	153246	93735.2	42129.4	36037.6	63119.5	49919.6	23728.9	20974.3	25775.6	413497	33118.1	29833.5	13668.4	10418	156012	73921.1	145870	131997	57139.8	70458.1	78085.2	98051.1	11129.5	34082.5	126370	47253
R0665	3.7	unknown	unknown	unknown	-	-	741	-	-	-	703.3753;740.3135;451.128;301.0703	30	-	-	-	-	D	-	3.36386e+07	1.24651e+07	1.55731e+07	2.61719e+07	1.73974e+07	140053	3.44898e+07	2.89438e+07	2.65875e+07	2.9432e+07	3.69009e+07	2.41309e+07	7.04305e+06	932113	3.70355e+07	7.65324e+06	7.23316e+06	4.20688e+07	8.8329e+06	3.03187e+07	6.31549e+06	6.05143e+06	468073	2.36529e+07	1.57003e+07	8.35953e+06	4.049e+07	7.80736e+06	2.42929e+07	148479	3.83004e+07
R0666	4.2	unknown	unknown	unknown	-	-	485	-	-	-	425.1004;341.017;365.0053;263.0753	30	-	-	-	-	D	-	321940	319891	257583	366136	293542	182276	470276	351385	257120	511315	349935	317352	322801	307360	147219	349644	150641	273206	224002	274876	275800	289016	123781	229552	251443	228162	244792	139583	328671	148655	337132
R0667	4.69	unknown	unknown	unknown	-	-	741	-	-	-	453.2137;589.1756;421.2357;573.1392	30	-	-	-	-	D	-	80093.6	170983	204368	234053	70954.1	12114.3	529336	239602	1.16287e+06	241565	1.10795e+06	828449	107150	64208.7	1.30734e+06	34675.6	96269.4	723911	282724	641051	97713.4	393355	10571.8	795887	194723	180887	416808	1.28885e+06	249193	7177.19	474833
R0668	4.8	unknown	unknown	unknown	-	-	293	-	-	-	155.0035;252.1703;158.908;232.9823	30	-	-	-	-	D	-	33213	56644.9	48265.9	46787	120601	264835	24368.2	75978.2	17820.7	344633	348249	174121	58441.7	249081	98849.1	84436.2	113758	251152	306388	43358.7	60811.2	11279.5	300687	233825	309282	53786.6	100512	184145	217851	282257	501072
R0669	4.79	unknown	unknown	unknown	-	-	453	-	-	-	303.0409;392.9514;444.4195;435.3368	30	-	-	-	-	D	-	4.14074e+06	3.98168e+06	6.59204e+06	6.68211e+06	3.9608e+06	67318.3	1.03886e+07	5.48554e+06	4.93296e+07	6.03214e+06	1.73735e+07	4.54895e+07	2.43404e+06	2.00014e+06	6.73452e+07	1.40873e+06	7.62707e+06	2.0039e+07	4.26975e+07	1.28235e+07	4.41293e+06	9.11238e+06	175819	1.6172e+07	3.97832e+06	4.18998e+06	1.05962e+07	3.7142e+07	6.4463e+06	56372.6	7.78403e+06
R0670	5.82	unknown	unknown	unknown	-	-	645	-	-	-	613.2574;448.4001;522.3828;490.3562	30	-	-	-	-	D	-	1.10677e+06	916181	20775	28823.7	276680	903576	56021.3	396944	219655	517005	1.09888e+06	1.90911e+06	71153.3	822218	43454	1.75974e+06	457911	11054.9	997128	120479	1.05332e+06	530071	163974	1.2468e+06	23068.1	731739	896110	3.53427e+06	396591	1.52049e+06	139959
R0671	7.71	unknown	unknown	unknown	-	-	453	-	-	-	407.3622;435.3539;205.2162;177.199	30	-	-	-	-	D	-	177738	188734	39731.4	112072	318197	433778	387160	157631	126442	130258	1.45528e+06	579736	129106	32889.7	88565	189753	447219	248635	5.68456e+06	109180	270448	84648.4	630474	161673	190974	58614.1	1.0644e+06	7.26195e+06	760831	687795	49152.4
R0672	8.27	unknown	unknown	unknown	-	-	453	-	-	-	407.3949;435.348;389.3414;341.2269	30	-	-	-	-	D	-	37536	2.1723e+06	23489	25522	79174.9	228183	462139	61747.6	73401.3	9105.13	514642	58820.7	75003.2	6665.53	13507.9	3069.53	5621.52	60978.9	8.89796e+06	27540.1	409479	21371.7	369180	62303.8	9867.72	7679.63	2.73986e+06	3.91347e+06	663648	328502	7659
R0673	10.39	unknown	unknown	unknown	-	-	485	-	-	-	133.0733;365.1064;105.0559;467.3387	30	-	-	-	-	D	-	2.49e+06	2.6713e+06	2.55238e+06	2.52124e+06	2.5683e+06	2.27627e+06	2.36812e+06	2.1545e+06	1.99319e+06	1.87214e+06	1.93078e+06	1.92968e+06	1.79201e+06	1.60277e+06	4.11853e+06	1.90278e+06	1.91197e+06	1.98068e+06	1.922e+06	1.90375e+06	2.84142e+06	2.15457e+06	1.94572e+06	2.06478e+06	2.13164e+06	2.1799e+06	2.19585e+06	1.92261e+06	1.91093e+06	1.91138e+06	1.80361e+06
R0674	12.28	unknown	unknown	unknown	-	-	389	-	-	-	328.9104;256.9729;346.9086;388.925	30	-	-	-	-	D	-	2.80332e+06	2.65527e+06	2.48704e+06	2.50756e+06	2.38596e+06	2.37643e+06	2.37143e+06	2.22226e+06	2.07383e+06	2.04067e+06	1.93276e+06	2.09152e+06	1.76187e+06	1.72383e+06	1.79764e+06	1.67877e+06	1.6231e+06	1.68146e+06	1.72809e+06	1.52587e+06	1.50604e+06	1.50668e+06	1.48501e+06	1.4706e+06	1.43074e+06	1.42042e+06	1.43714e+06	1.54401e+06	1.41294e+06	1.34968e+06	1.42166e+06
R0675	0.65	unknown	unknown	unknown	-	-	486	-	-	-	425.9096;384.84;422.9287;415.1411	30	-	-	-	-	D	-	1.25975e+07	5.07062e+06	5.76286e+06	8.9396e+06	7.81724e+06	1.11937e+07	6.76637e+06	5.81653e+06	1.00714e+07	4.33439e+06	1.02551e+07	1.19591e+07	6.8871e+06	8.55104e+06	1.2637e+07	6.64906e+06	9.64947e+06	1.2151e+07	1.51128e+07	9.19318e+06	4.96405e+06	6.2714e+06	3.86996e+06	1.00397e+07	5.81506e+06	5.79408e+06	1.01864e+07	5.45847e+06	5.39707e+06	6.45704e+06	1.14982e+07
R0676	0.63	unknown	unknown	unknown	-	-	166	-	-	-	83.8686;124.9181;72.7754;80.8133	30	-	-	-	-	D	-	7.14129e+07	5.48724e+07	6.00813e+07	6.11529e+07	5.86797e+07	6.24835e+07	5.7844e+07	6.81488e+07	5.39519e+07	5.51202e+07	5.52451e+07	5.13545e+07	6.58771e+07	5.41406e+07	5.35002e+07	6.56566e+07	5.81423e+07	4.79357e+07	5.04677e+07	6.74923e+07	6.59718e+07	5.45677e+07	7.57545e+07	6.1959e+07	6.44449e+07	5.839e+07	6.15613e+07	3.14288e+07	4.52092e+07	7.06053e+07	6.59783e+07
R0677	0.63	unknown	unknown	unknown	-	-	166	-	-	-	124.9437;83.8154;120.1;147.947	30	-	-	-	-	D	-	2.98508e+06	2.69337e+06	2.90385e+06	2.76164e+06	2.894e+06	2.72437e+06	2.61611e+06	3.18894e+06	2.71572e+06	2.46673e+06	2.5064e+06	2.69222e+06	2.71063e+06	2.61062e+06	2.79509e+06	2.84055e+06	2.77181e+06	2.21662e+06	2.93413e+06	2.88289e+06	2.87525e+06	2.77662e+06	3.26346e+06	2.74075e+06	3.0864e+06	2.58311e+06	2.56646e+06	1.64747e+06	2.40217e+06	3.00992e+06	2.93303e+06
R0678	0.65	unknown	unknown	unknown	-	-	742	-	-	-	723.8627;741.8256;705.8472;681.8391	30	-	-	-	-	D	-	5.70814e+06	2.1994e+06	3.21504e+06	3.18269e+06	3.51184e+06	4.26141e+06	2.6327e+06	3.33174e+06	2.73622e+06	1.84774e+06	3.00621e+06	2.48667e+06	3.16012e+06	2.18663e+06	3.15275e+06	2.74895e+06	2.85393e+06	1.74143e+06	3.32915e+06	4.16353e+06	2.72511e+06	2.25247e+06	2.12207e+06	3.29951e+06	3.10171e+06	1.74142e+06	3.36845e+06	356470	1.28084e+06	3.41927e+06	5.21231e+06
R0679	0.89	unknown	unknown	unknown	-	-	262	-	-	-	216.1834;109.6391;140.0665;129.8365	30	-	-	-	-	D	-	551914	715973	716998	759049	617503	402795	511485	742244	522422	582674	864851	1.19945e+06	655760	330010	698189	339488	438102	442054	1.14141e+06	787024	916590	638365	492410	744972	849599	627406	614306	605815	526207	440685	596362
R0680	1.23	unknown	unknown	unknown	-	-	262	-	-	-	216.1171;184.0915;198.36;172.0036	30	-	-	-	-	D	-	697770	834376	1.45785e+06	652894	486271	693735	515539	792088	598504	916539	1.12696e+06	703394	712588	486130	632754	360011	548289	442906	651430	725932	958162	720929	699832	1.0817e+06	1.73532e+06	468482	1.05524e+06	472108	775047	526422	450642
R0681	1.55	unknown	unknown	unknown	-	-	262	-	-	-	216.1171;184.0915;198.36;172.0036	30	-	-	-	-	D	-	1.27373e+06	426777	655789	1.19645e+06	941465	858135	1.09061e+06	1.21014e+06	1.38185e+06	433644	600825	1.31825e+06	549172	195258	1.05412e+06	483914	869814	1.09569e+06	1.11572e+06	701821	366778	633766	498269	970085	537788	345153	884406	1.52211e+06	265082	468488	990298
R0682	1.38	unknown	unknown	unknown	-	-	390	-	-	-	228.0605;182.1051;210.1415;372.1138	30	-	-	-	-	D	-	666466	491078	210576	201141	487848	1.18595e+06	249131	326037	361091	243488	494376	537934	246577	523525	959464	108811	1.16112e+06	226948	334654	1.41398e+06	526717	195111	332009	652937	276868	276454	327212	1.24151e+06	659425	651844	192108
R0683	1.83	unknown	unknown	unknown	-	-	390	-	-	-	163.0502;145.042;136.0457;372.1108	30	-	-	-	-	D	-	6.85582e+06	1.43525e+06	2.49673e+06	2.01032e+06	4.28571e+06	1.98244e+06	3.5412e+06	4.69332e+06	960795	4.98405e+06	4.61982e+06	1.71866e+06	1.78124e+06	252676	2.267e+06	1.7847e+06	1.5101e+06	4.3789e+06	867930	4.70414e+06	320947	1.09108e+06	2.59606e+06	3.0496e+06	2.31769e+06	1.18254e+06	5.68779e+06	227352	2.39462e+06	625565	4.00533e+06
R0684	2.18	unknown	unknown	unknown	-	-	518	-	-	-	420.1033;163.0299;338.0082;389.4979	30	-	-	-	-	D	-	123929	63497.7	56878.9	20441.3	100621	33967	79989.9	89828.1	65152.6	56160.1	103778	275748	44791.3	33983	88063.6	51539.5	46714.7	153610	300834	151066	54959.9	10684.4	81312.5	48503.6	76441.6	70331.5	56384.1	127277	128298	76888.4	72320.7
R0685	2.64	unknown	unknown	unknown	-	-	262	-	-	-	188.0756;146.0502;132.0512;150.014	30	-	-	-	-	D	-	145061	110362	90416.6	317748	598774	312857	427881	95375.6	339295	127538	72092.4	1.14746e+06	132855	35070.7	148749	83893.8	157060	358236	1.08079e+06	734077	81099.9	365616	20681.2	331377	127804	76381.4	411123	553282	160152	46201.6	734578
R0686	3.7	unknown	unknown	unknown	-	-	134	-	-	-	106.0865;103.8103;78.308;92.7955	30	-	-	-	-	D	-	229556	217528	377885	34773.6	358106	3.64308e+06	164006	85805	53666.2	7370.77	40554.3	393375	32238.9	12698.7	1.84527e+06	30568.4	1.34199e+06	6284.7	357403	583975	238924	1.10256e+06	603239	468756	533679	431187	251830	320374	211224	245569	44177.3
R0687	3.84	unknown	unknown	unknown	-	-	390	-	-	-	159.0262;372.249;228.12;236.2237	30	-	-	-	-	D	-	95876.7	71129.3	79779.5	85884.1	86736.5	77286.9	74189.4	51165.4	125639	78977.1	91098.4	33845.5	95445	26884.1	128138	91060	38139.4	129297	41765.5	70689.7	56390.7	89384.9	65923.5	102420	83268.8	43327.9	43417.7	40766.4	80662.5	73355.5	63311.3
R0688	3.95	unknown	unknown	unknown	-	-	422	-	-	-	114.12;106.9371;261.3944;347.1313	30	-	-	-	-	D	-	3.54784e+07	3.45591e+07	2.66455e+07	3.46106e+07	2.04795e+07	3.45763e+07	2.02242e+07	3.28279e+07	2.04252e+07	3.61105e+07	3.87242e+07	3.91815e+07	3.51051e+07	3.01602e+07	2.90403e+07	3.80824e+07	4.21767e+07	4.07016e+07	2.51151e+07	2.78891e+07	2.57267e+07	2.17064e+07	3.58657e+07	3.2974e+07	3.233e+07	3.52727e+07	3.17775e+07	2.25891e+07	3.20758e+07	3.30548e+07	4.63885e+07
R0689	4.8	unknown	unknown	unknown	-	-	646	-	-	-	464.1062;281.0551;583.0828;624.865	30	-	-	-	-	D	-	58983.7	82875.3	74838.5	50233.3	112498	161114	28424.1	69824.2	44317.7	206390	192271	85655.8	57686.1	215747	64636.4	100996	100152	165053	119295	62328.6	74803.7	44598.8	182201	157253	173768	82779.5	89844.8	102912	119115	176110	222916
R0690	4.8	unknown	unknown	unknown	-	-	486	-	-	-	426.0482;304.0722;292.0303;360.1513	30	-	-	-	-	D	-	35254.4	49885	35480	44619.6	70307	124993	31576.3	80406.6	48427.3	178814	139845	77136.6	24170.2	94728	110736	60035.9	52037.4	151326	136986	39437.5	56258.2	29329.2	138627	138646	107847	42297.7	68839	93210.7	149088	134289	187627
R0691	5.38	unknown	unknown	unknown	-	-	486	-	-	-	324.1419;306.1074;366.0509;468.1789	30	-	-	-	-	D	-	657339	93361.1	73494.7	259754	433432	126962	178545	997924	824737	410027	22052.1	3620.47	341832	2.0467e+06	3.97561e+06	263470	157059	6120.15	3422.51	711033	164591	82185.2	366564	342422	51546.7	160008	321248	6.83345e+06	88496.6	63793.1	742304
R0692	5.24	unknown	unknown	unknown	-	-	262	-	-	-	214.2486;244.2038;122.0277;110.9437	30	-	-	-	-	D	-	2.43204e+07	3.12938e+07	2.84759e+07	3.32205e+07	1.64459e+07	2.03384e+07	2.83817e+07	2.73696e+07	1.76417e+07	2.21893e+07	2.47657e+07	3.0642e+07	2.37949e+07	3.43652e+07	2.28103e+07	2.94965e+07	3.6056e+07	2.65081e+07	1.92544e+07	2.44059e+07	1.82593e+07	2.15409e+07	2.35267e+07	1.73577e+07	1.905e+07	2.42228e+07	2.20814e+07	2.38195e+07	2.16045e+07	1.87658e+07	2.82545e+07
R0693	5.82	unknown	unknown	unknown	-	-	646	-	-	-	614.1908;449.2519;596.1954;523.1561	30	-	-	-	-	D	-	453086	315342	5768.96	14373.1	95561.2	299309	18384.8	132977	79997.3	183504	426538	685570	23520.4	302838	18044.7	619773	177340	4498.7	350085	44803.6	412549	183943	60509.7	435129	6917.5	254807	298542	1.28904e+06	133206	586844	61153.9
R0694	5.79	unknown	unknown	unknown	-	-	326	-	-	-	266.1613;284.1755;225.0492;240.9824	30	-	-	-	-	D	-	35512.8	19686.2	53473	30340.9	36837.6	41814.9	38640.7	38719.1	36699.9	42046.8	52966.6	38948.8	28507.5	29780.8	3231.9	27608.3	14356	44485.3	24291.1	33021.5	42939.1	58739.4	53681.7	54012.6	52521.5	38586.6	35321.1	29824.7	30603.2	923.462	2652.78
R0695	5.96	unknown	unknown	unknown	-	-	230	-	-	-	212.4639;170.2527;113.9382;148.6524	30	-	-	-	-	D	-	2.46888e+06	2.55264e+06	3.04844e+06	3.12893e+06	2.54717e+06	2.76181e+06	2.12897e+06	2.44465e+06	1.92165e+06	2.67694e+06	2.96212e+06	3.35408e+06	2.58632e+06	3.28207e+06	3.75646e+06	2.66361e+06	3.31734e+06	2.80901e+06	2.38047e+06	2.69485e+06	3.55341e+06	2.90322e+06	3.39821e+06	2.88511e+06	2.46261e+06	2.54869e+06	4.20009e+06	2.36544e+06	2.86612e+06	2.78337e+06	3.82748e+06
R0696	6.53	unknown	unknown	unknown	-	-	166	-	-	-	110.0261;124.9857;83.9386;122.0606	30	-	-	-	-	D	-	1.64013e+06	625660	650912	987319	561120	1.36189e+06	718859	821329	1.05078e+06	858356	761772	1.22256e+06	836958	519382	670811	849751	631635	428938	1.21331e+06	1.64827e+06	462595	294461	425015	2.02728e+06	826658	908897	605822	1.3904e+06	1.49589e+06	815437	402913
R0697	6.77	unknown	unknown	unknown	-	-	390	-	-	-	328.32;372.3673;354.4977;284.365	30	-	-	-	-	D	-	290686	158619	379402	220985	186458	317117	213478	305345	290135	218447	278628	515481	273708	222485	263205	185691	291979	327695	506556	284307	174010	181242	274506	422587	289501	303295	224745	467713	223966	273441	271524
R0698	7.7	unknown	unknown	unknown	-	-	326	-	-	-	233.1851;224.3993;242.5533;215.2166	30	-	-	-	-	D	-	1588.5	10972.3	8895.86	1049.52	20532.7	16785.7	8874.52	2597.19	1558.5	4180.52	20927	18370.4	8891.11	2610.52	1049.52	2623.02	25182	7329.86	326976	2384.2	10285.5	1305.26	33031.4	3659.21	13229.2	1057.86	24626.2	276806	41896.6	3664.97	1057.86
R0699	7.51	unknown	unknown	unknown	-	-	486	-	-	-	119.095;441.1787;425.897;317.112	30	-	-	-	-	D	-	8481.71	320683	1328.16	4134.32	14036	77279.3	449.716	1766.89	17947.4	441.391	4002	19075.8	2643	448.218	2233.95	893.606	1778.22	719.719	1.71911e+06	6249.62	17025.8	1777.56	10771.9	1326	1344.51	1547.99	308572	487711	98825.7	5357.33	2266.95
R0700	7.72	unknown	unknown	unknown	-	-	518	-	-	-	184.0824;500.3072;124.9413;103.9081	30	-	-	-	-	D	-	3.86905e+06	1.26365e+06	1.6067e+06	2.15011e+06	1.1191e+06	1.05764e+06	2.04758e+06	1.72058e+06	2.7992e+06	3.18521e+06	6.09696e+06	1.91823e+06	2.46018e+06	719245	902565	757647	424616	2.80637e+06	4.07493e+06	312735	760137	696791	946140	2.42097e+06	1.1871e+06	1.33706e+06	7.80739e+06	4.20398e+06	869759	2.15311e+06	8.15852e+06
R0701	7.7	unknown	unknown	unknown	-	-	454	-	-	-	444.9502;436.22;390.7483;369.0888	30	-	-	-	-	D	-	55940.1	69402	15589.7	24266.5	117898	125623	123554	51019.8	80339.5	27182	385836	178535	42335.3	15684.7	44622.6	11508.6	144711	13220.9	1.69659e+06	24543	84375.3	53320.3	196651	60573.2	76166.8	15500.1	334659	2.21539e+06	182644	213869	12687.7
R0702	7.74	unknown	unknown	unknown	-	-	518	-	-	-	184.1004;500.3319;432.9545;455.1729	30	-	-	-	-	D	-	4.12549e+06	1.39777e+06	1.51728e+06	2.3193e+06	1.18806e+06	1.12982e+06	2.12108e+06	1.76806e+06	2.60424e+06	3.22958e+06	6.19994e+06	1.96828e+06	2.21943e+06	769748	884202	691296	441415	2.93518e+06	4.24944e+06	268300	778614	714549	991969	2.59089e+06	1.1455e+06	1.3122e+06	7.58972e+06	4.15751e+06	853501	2.21729e+06	8.0547e+06
R0703	8.3	unknown	unknown	unknown	-	-	358	-	-	-	340.6128;317.3619;315.06;105.9788	30	-	-	-	-	D	-	4.53681e+06	3.29469e+06	3.21475e+06	4.06969e+06	3.45583e+06	3.68254e+06	3.5537e+06	2.02123e+06	2.25987e+06	2.92646e+06	2.37784e+06	3.29235e+06	2.17297e+06	1.49565e+06	2.27495e+06	3.49157e+06	3.6069e+06	3.85164e+06	2.18295e+06	6.99568e+06	5.00654e+06	7.19046e+06	6.53443e+06	2.69958e+06	1.73697e+06	3.33229e+06	2.21561e+06	2.98149e+06	6.23162e+06	1.6645e+06	4.7112e+06
R0704	7.69	unknown	unknown	unknown	-	-	454	-	-	-	408.1376;312.8265;436.3114;133.08	30	-	-	-	-	D	-	52759.9	133780	30335.1	40303.7	214257	258136	227871	86691.7	79760.4	46443.2	784988	339314	62085.7	25045.4	39661.1	33368.2	245582	91453.4	4.0095e+06	42800.9	156701	53909.2	321307	60538	90133.5	18743.1	581215	4.7395e+06	438841	339611	28145.9
R0705	8.75	unknown	unknown	unknown	-	-	454	-	-	-	408.1376;312.8265;436.3114;133.08	30	-	-	-	-	D	-	1.46544e+06	1.51216e+06	867696	866188	1.53609e+06	1.66708e+06	1.13994e+06	795079	802568	974642	2.84927e+06	3.29997e+06	525113	1.40655e+06	2.83412e+06	714787	1.03601e+06	785603	3.19509e+06	1.19586e+06	2.46009e+06	1.2847e+06	1.27669e+06	2.09244e+06	902830	1.91134e+06	1.37719e+06	1.84475e+06	1.63554e+06	2.39349e+06	1616649
R0706	8.8	unknown	unknown	unknown	-	-	518	-	-	-	459.3465;103.9535;501.4868;389.1343	30	-	-	-	-	D	-	668964	714252	676287	409671	1.12353e+06	1.44556e+06	706761	465690	590153	853732	2.21554e+06	1.92851e+06	453326	1.06104e+06	4.35237e+06	1.17474e+06	896297	788119	2.33051e+06	1.61795e+06	3.31411e+06	1.78877e+06	2.27969e+06	2.94965e+06	2.14398e+06	4.3319e+06	1.42304e+06	2.83399e+06	2.33134e+06	3.95988e+06	2.34316e+06
R0707	9.37	unknown	unknown	unknown	-	-	262	-	-	-	216.2737;246.1663;206.1138;146.104	30	-	-	-	-	D	-	45458.9	34143.8	64441.5	34559.2	23544.4	20503.4	34731.1	40648.7	35740.3	28582.8	27854.6	69175.5	34791.4	48785.6	43287.5	39362.1	37477.9	32409.1	49291.4	38873.5	44224.3	33124.7	36671.2	32717.6	26716.7	38228.3	59561.8	28795.1	42578.1	27073.8	39893.2
R0708	0.62	unknown	unknown	unknown	-	-	583	-	-	-	564.9405;423.0029;441.0322;582.9	30	-	-	-	-	D	-	2.87457e+06	1.20785e+06	1.7344e+06	2.07447e+06	2.06376e+06	2.4729e+06	1.78166e+06	1.55519e+06	2.02729e+06	1.20355e+06	2.11038e+06	2.321e+06	1.90113e+06	1.7551e+06	2.43912e+06	1.53966e+06	2.21471e+06	2.36237e+06	3.11107e+06	2.49674e+06	1.18352e+06	1.60963e+06	1.43648e+06	2.36517e+06	1.49507e+06	1.3542e+06	2.51017e+06	735486	905689	1.88363e+06	2.50975e+06
R0709	0.62	unknown	unknown	unknown	-	-	263	-	-	-	82.8478;100.8937;142.977;203.0055	30	-	-	-	-	D	-	5.08137e+06	3.69126e+06	3.95832e+06	3.70282e+06	3.52755e+06	4.14159e+06	3.98133e+06	4.35073e+06	3.83807e+06	3.6301e+06	3.88663e+06	3.49978e+06	5.18983e+06	3.69642e+06	4.12523e+06	4.59937e+06	3.43421e+06	2.88791e+06	4.07046e+06	5.21492e+06	3.93151e+06	3.53885e+06	5.24264e+06	3.98989e+06	4.64066e+06	4.693e+06	3.74364e+06	2.12115e+06	2.6935e+06	4.48809e+06	4.78827e+06
R0710	0.78	unknown	unknown	unknown	-	-	647	-	-	-	208.9615;379.0059;416.9359;586.8263	30	-	-	-	-	D	-	5.2134e+06	5.64338e+06	1.65224e+06	1.32561e+07	9.08823e+06	1.09842e+07	1.33739e+07	2.01434e+07	1.09472e+07	1.29356e+07	1.83125e+06	2.3288e+06	9.37721e+06	8.47573e+06	7.75555e+06	2.95793e+06	1.38777e+07	28479.8	1.85309e+06	2.10965e+07	369936	834318	5.65492e+06	1.92174e+07	2.4225e+06	2.69452e+06	1.12428e+07	53731.7	178646	5.29111e+06	4.79862e+06
R0711	0.56	unknown	unknown	unknown	-	-	263	-	-	-	142.9768;154.975;82.8071;100.6838	30	-	-	-	-	D	-	744362	1.04993e+06	1.65563e+06	1.75542e+06	1.61386e+06	1.9886e+06	1.84579e+06	2.30816e+06	1.85438e+06	2.04351e+06	1.87352e+06	1.7916e+06	1.94005e+06	2.02822e+06	2.18312e+06	2.47988e+06	1.88835e+06	1.90533e+06	2.18344e+06	2.42179e+06	2.01679e+06	2.13559e+06	2.69408e+06	2.06421e+06	3.11112e+06	2.74296e+06	2.54325e+06	1.35151e+06	2.27786e+06	2.63383e+06	3.3986e+06
R0712	0.83	unknown	unknown	unknown	-	-	295	-	-	-	133.0827;211.1017;194.1488;86.952	30	-	-	-	-	D	-	6.31574e+06	3.93147e+06	2.93436e+06	6.41141e+06	8.03404e+06	2.80265e+06	7.1542e+06	1.01458e+07	2.94884e+06	5.16574e+06	1.63815e+06	2.83452e+06	4.09218e+06	3.68598e+06	9.1284e+06	2.36713e+06	3.66145e+06	484850	1.61036e+06	1.04374e+07	2.34646e+06	3.61032e+06	3.32908e+06	1.22668e+07	3.01432e+06	4.83613e+06	5.49769e+06	362258	572540	3.51342e+06	4.97032e+06
R0713	0.87	unknown	unknown	unknown	-	-	167	-	-	-	82.9251;66.8811;68.892;94.9387	30	-	-	-	-	D	-	261108	184213	482746	575874	275493	213410	141034	532766	117903	493483	303480	473811	233859	283691	348402	181160	154529	228252	443307	366449	417398	811747	564403	600748	376409	249728	686824	227500	751357	230814	538897
R0714	0.6	unknown	unknown	unknown	-	-	103	-	-	-	84.8933;97.05	30	-	-	-	-	D	-	2.40276e+06	1.96558e+06	1.93687e+06	2.1313e+06	2.10444e+06	1.8701e+06	2.06457e+06	2.1623e+06	1.73282e+06	2.00382e+06	1.66576e+06	1.52909e+06	2.22268e+06	1.66801e+06	1.86456e+06	1.94771e+06	1.71635e+06	1.45949e+06	1.43434e+06	1.8687e+06	1.75003e+06	1.45175e+06	2.01991e+06	1.72528e+06	1.70453e+06	1.72629e+06	1.82275e+06	878179	1.40363e+06	2.12326e+06	1.84081e+06
R0715	0.83	unknown	unknown	unknown	-	-	295	-	-	-	132.9741;175.0761;210.9583;114.8842	30	-	-	-	-	D	-	1.51495e+06	1.38575e+06	399508	1.78541e+06	2.717e+06	1.86715e+06	1.5264e+06	1.56779e+06	1.35655e+06	1.94221e+06	585397	844039	1.4327e+06	1.95855e+06	2.58367e+06	496293	1.34301e+06	321854	563161	1.75498e+06	632477	1.23486e+06	1.14406e+06	2.36815e+06	542297	1.45829e+06	1.29876e+06	217041	161082	1.44328e+06	822860
R0716	1.23	unknown	unknown	unknown	-	-	423	-	-	-	124.9751;404.9895;169.0233;317.1035	30	-	-	-	-	D	-	366876	10057	32788.2	363131	274887	147407	533894	557951	142396	91951.6	23338.3	349350	213091	85951.7	414660	51278.4	233227	258961	252173	188045	5535.67	91323.4	57004.8	144048	26969.5	23407.5	182065	10572	16184	49446.7	502595
R0717	1.58	unknown	unknown	unknown	-	-	263	-	-	-	143.0177;160.9652;202.9957;155.0345	30	-	-	-	-	D	-	1.28835e+06	308102	572076	1.47275e+06	817346	596479	1.49767e+06	1.32922e+06	1.17619e+06	459346	402779	1.73047e+06	489133	173644	1.14934e+06	563810	740760	769950	1.56108e+06	620185	277095	419319	428815	654570	416465	243502	750935	1.03794e+06	251616	334397	835053
R0718	3.34	unknown	unknown	unknown	-	-	743	-	-	-	405.1362;725.1524;581.0771;707.033	30	-	-	-	-	D	-	279352	777420	969486	230737	23906.4	767398	50808.8	118782	13320.3	158522	59693.7	47168.7	123514	133235	65151.4	55108.3	276827	69855.4	115890	316197	175804	326215	1.12122e+06	607943	880993	733867	194930	38373.3	144966	1.0988e+06	272572
R0719	3.57	unknown	unknown	unknown	-	-	615	-	-	-	453.7283;614.7568;409.6557;455.9448	30	-	-	-	-	D	-	169670	306133	323076	276289	138807	292842	660624	552873	1.13336e+06	938818	412369	694851	506817	298477	41435.5	126684	250447	456739	854072	371047	112476	443184	148828	353382	578631	300380	635801	767002	445112	294465	659622
R0720	3.74	unknown	unknown	unknown	-	-	743	-	-	-	453.1317;573.0626;434.1234;591.0621	30	-	-	-	-	D	-	1.83983e+06	639145	710407	1.3537e+06	969437	429539	1.80118e+06	1.13533e+06	1.4469e+06	1.65993e+06	1.84869e+06	1.13683e+06	409615	59941.1	1.85925e+06	454639	283368	2.22754e+06	844498	1.21054e+06	244228	256523	31288.7	924068	852110	434156	1.97398e+06	359985	1.03128e+06	13039.5	2.2497e+06
R0721	3.62	unknown	unknown	unknown	-	-	615	-	-	-	453.2047;303.0485;555.1503;161.056	30	-	-	-	-	D	-	1.03516e+06	1.62243e+06	1.83545e+06	1.6839e+06	875745	1.93645e+06	4.64953e+06	4.14867e+06	6.26111e+06	5.66438e+06	2.74313e+06	4.58669e+06	3.70972e+06	1.15573e+06	303997	765933	1.24095e+06	2.73848e+06	5.21571e+06	2.28742e+06	769734	2.43709e+06	1.07047e+06	2.2193e+06	4.24485e+06	2.12146e+06	3.74712e+06	5.07058e+06	3.08644e+06	2.09645e+06	4.42807e+06
R0722	3.8	unknown	unknown	unknown	-	-	519	-	-	-	518.3796;510.7807;341.8108;454.4849	30	-	-	-	-	D	-	4.02815e+06	4.24002e+06	3.24827e+06	3.69798e+06	2.53411e+06	3.95808e+06	2.19606e+06	3.79528e+06	1.93074e+06	3.97354e+06	3.72442e+06	2.95183e+06	4.32681e+06	3.51165e+06	2.16597e+06	4.71855e+06	4.33737e+06	3.28032e+06	1.9636e+06	3.15168e+06	2.6826e+06	2.63171e+06	3.8317e+06	3.59329e+06	3.91345e+06	3.78412e+06	3.69044e+06	1.71129e+06	3.95168e+06	3.49601e+06	5.03009e+06
R0723	3.84	unknown	unknown	unknown	-	-	519	-	-	-	396.9601;114.12;153.0913;474.9601	30	-	-	-	-	D	-	7.09208e+06	6.63037e+06	5.90242e+06	6.29132e+06	4.47491e+06	7.11155e+06	3.66675e+06	6.84382e+06	3.20519e+06	6.88201e+06	6.38634e+06	4.07217e+06	7.09852e+06	6.27383e+06	3.60196e+06	7.43096e+06	6.77495e+06	6.00652e+06	3.06404e+06	4.98097e+06	4.40839e+06	4.52654e+06	5.94562e+06	5.76079e+06	6.05097e+06	6.29646e+06	5.89231e+06	2.69946e+06	6.15991e+06	5.98689e+06	7.98521e+06
R0724	4.06	unknown	unknown	unknown	-	-	711	-	-	-	710.9853;421.2032;688.4969;301.0145	30	-	-	-	-	D	-	2.89318e+06	4.63566e+06	4.83074e+06	1.1615e+06	8.66685e+06	1.64419e+06	1.11979e+07	3.41173e+06	2.61812e+06	121989	619569	1.74334e+07	910774	126749	6.86079e+07	271184	4.12566e+07	2.17094e+06	3.97425e+07	1.24656e+07	9.98426e+06	3.83285e+07	144524	2.08603e+07	9.5035e+06	3.04165e+06	5.88812e+06	2.21053e+07	1.00612e+06	254855	1.62907e+06
R0725	4.43	unknown	unknown	unknown	-	-	519	-	-	-	459.1216;357.1711;393.1447;381.1868	30	-	-	-	-	D	-	591357	484787	488745	554974	341605	533251	513034	688981	376898	386674	394901	727297	588624	368067	610059	274793	276464	724255	648114	539318	712936	468627	476544	461412	335586	538195	457418	933645	231718	221200	463257
R0726	4.41	unknown	unknown	unknown	-	-	711	-	-	-	423.2279;559.1138;421.1675;650.9841	30	-	-	-	-	D	-	404948	862742	877051	258046	1.45778e+06	307538	2.52236e+06	740501	401871	17090.5	82327.6	2.59048e+06	171686	18695.1	1.24762e+07	95946.7	9.49254e+06	474621	7.48259e+06	1.92138e+06	1.95538e+06	7.70407e+06	16600.1	4.21576e+06	1.48866e+06	669104	1.19368e+06	3.74994e+06	154201	63768.7	356116
R0727	4.7	unknown	unknown	unknown	-	-	423	-	-	-	133.0195;259.094;365.1279;303.0862	30	-	-	-	-	D	-	156785	366035	373387	80502.5	506064	126612	797859	225162	138841	12811.4	86690.3	2.64233e+06	83008.4	43914	4.86747e+06	13851.4	2.57285e+06	179578	3.8996e+06	881823	677385	3.04956e+06	15788.8	1.80954e+06	686155	296352	500566	1.70348e+06	63241.2	18678.6	134585
R0728	5.3	unknown	unknown	unknown	-	-	423	-	-	-	133.0195;259.094;365.1279;303.0862	30	-	-	-	-	D	-	187238	97690.1	190422	42568.1	846508	9.13647e+06	391901	152237	2992.21	11296.1	4268	204075	15835.7	4217.01	768772	9523.78	2.36381e+06	10228.2	235581	1.9568e+06	191102	1.52884e+06	98633.2	900327	347081	35622.3	498698	98369.2	38771.2	857940	31157.4
R0729	7.52	unknown	unknown	unknown	-	-	487	-	-	-	443.289;375.1878;405.1218;469.2454	30	-	-	-	-	D	-	238828	1.33455e+07	96618.1	47627.9	762159	3.01845e+06	2258.78	61241.6	679416	24551.7	281889	609384	125767	19599.5	55519.7	5833.56	59149.4	18363.4	7.03721e+07	93293	702365	57850	351835	28759.7	19995.5	14791.2	1.09494e+07	1.87558e+07	4.40937e+06	262795	40422.7
R0730	7.72	unknown	unknown	unknown	-	-	519	-	-	-	184.0506;501.36;124.9537;281.048	30	-	-	-	-	D	-	1.30582e+06	350602	446198	609579	373232	311500	663589	573398	858058	1.00228e+06	1.73978e+06	677496	708428	189827	311335	229357	148997	861528	1.17863e+06	72235.5	207616	217548	240996	739907	341765	375294	2.21152e+06	1.14711e+06	232702	671949	2.57509e+06
R0731	7.78	unknown	unknown	unknown	-	-	295	-	-	-	132.9641;235.1352;105.0065;277.1318	30	-	-	-	-	D	-	441655	280739	3.23513e+06	517330	480000	461985	645046	3.58734e+06	4.09406e+06	406505	3.80434e+06	3.77947e+06	3.66778e+06	4.09106e+06	2.69752e+06	346343	341766	371040	3.39123e+06	391871	464092	336351	538418	3.30969e+06	2.61203e+06	349168	2.84572e+06	2.85355e+06	579345	4.43198e+06	1.01138e+06
R0732	8.65	unknown	unknown	unknown	-	-	487	-	-	-	405.5497;451.4035;423.4833;433.4642	30	-	-	-	-	D	-	85445.3	2.23101e+06	83457.5	53264.7	439904	1.51934e+06	114518	103005	541397	13625.4	775743	1.22718e+06	114941	11100	39226.4	60335.3	226812	38313.3	1.15753e+07	111615	999068	207362	1.59524e+06	149854	128971	49224.7	2.52482e+06	7.32836e+06	785160	362620	16130.9
R0733	0.61	unknown	unknown	unknown	-	-	232	-	-	-	130.9342;112.9664;190.9807;98.8255	30	-	-	-	-	D	-	1.29544e+06	1.14739e+06	961856	1.28918e+06	1.10398e+06	1.24122e+06	1.07511e+06	901844	1.41897e+06	998099	1.40203e+06	1.76432e+06	1.01165e+06	1.39352e+06	1.51301e+06	1.02132e+06	1.3212e+06	1.68891e+06	1.54175e+06	1.07527e+06	1.12909e+06	1.2759e+06	882233	1.30512e+06	1.01238e+06	1.12418e+06	1.37853e+06	2.27725e+06	1.37017e+06	997681	1.20461e+06
R0734	0.62	unknown	unknown	unknown	-	-	296	-	-	-	235.9867;255.0451;127.6696;98.7557	30	-	-	-	-	D	-	184901	160847	170987	141933	172060	158907	143459	117143	109974	116990	128249	152425	159758	152935	159011	144556	129211	194519	165791	136081	109368	148724	128564	160112	140013	146209	163832	103783	122151	119682	153133
R0735	0.61	unknown	unknown	unknown	-	-	584	-	-	-	565.8983;424.0376;442.0161;583.9159	30	-	-	-	-	D	-	1.4317e+06	616254	695185	930350	916316	1.24307e+06	815677	849829	1.10802e+06	485344	1.00195e+06	1.11422e+06	906101	757814	1.18163e+06	734607	1.02941e+06	983366	1.35915e+06	1.13363e+06	671256	667390	563592	1.14432e+06	622101	676285	1.27769e+06	397270	437938	796586	1.36867e+06
R0736	0.78	unknown	unknown	unknown	-	-	712	-	-	-	417.9312;455.8797;553.7786;400.9487	30	-	-	-	-	D	-	67948.9	618975	1.88532e+06	1.29346e+06	88336.8	244388	1.04044e+06	353102	417108	776928	1.09328e+06	164091	1.12348e+06	120517	78958.4	1.25484e+06	633876	171202	371500	471697	1.03604e+06	724311	417873	164369	1.11497e+06	1.64077e+06	454261	286228	107522	1.26782e+06	1.12147e+06
R0737	0.8	unknown	unknown	unknown	-	-	776	-	-	-	443.1245;524.0825;353.1053;434.1078	30	-	-	-	-	D	-	3.02496e+06	1.84797e+06	2.38683e+06	2.14719e+06	1.45944e+06	3.59968e+06	981520	1.63765e+06	2.27872e+06	2.17269e+06	5.31043e+06	1.22831e+07	2.81786e+06	6.22355e+06	3.95731e+06	4.70948e+06	2.53084e+06	3.42697e+06	8.516e+06	2.35496e+06	3.68476e+06	2.31437e+06	3.96021e+06	2.52358e+06	2.92573e+06	5.25335e+06	3.31474e+06	3.01286e+06	5.16608e+06	2.52664e+06	2.06425e+06
R0738	0.63	unknown	unknown	unknown	-	-	264	-	-	-	83.903;130.1446;136.0594;143.128	30	-	-	-	-	D	-	711359	401386	655640	724655	699243	663803	541088	656619	541416	602593	528604	530743	699964	611090	773138	552677	618294	596685	628311	769375	706652	554580	1.05667e+06	725891	652753	598846	773555	424251	595693	845833	727075
R0739	0.86	unknown	unknown	unknown	-	-	776	-	-	-	524.1256;613.931;443.1647;434.0951	30	-	-	-	-	D	-	2.79047e+06	1.84177e+06	3.07441e+06	2.46242e+06	1.34026e+06	3.49116e+06	856863	1.74484e+06	2.16432e+06	2.06516e+06	5.01338e+06	8.35659e+06	3.40747e+06	6.02457e+06	3.52476e+06	4.17365e+06	2.37817e+06	3.30539e+06	9.01915e+06	2.36919e+06	4.39609e+06	1.84072e+06	3.40749e+06	2.63964e+06	2.89675e+06	5.29416e+06	3.0813e+06	2.7464e+06	4.80977e+06	2.76951e+06	2.23249e+06
R0740	1.41	unknown	unknown	unknown	-	-	392	-	-	-	271.979;230.0722;254.08;283.9267	30	-	-	-	-	D	-	699744	654782	501957	638125	664139	330272	423532	493157	493874	515260	452078	402569	488946	399450	767207	299319	686572	729741	416298	1.30054e+06	468147	866161	299089	735955	440182	463082	845025	708691	450019	357189	726381
R0741	1.23	unknown	unknown	unknown	-	-	104	-	-	-	103.9382;60.9575;86.8721;81.7018	30	-	-	-	-	D	-	3.46727e+06	1.52572e+06	2.23226e+06	7.20653e+06	6.515e+06	4.41384e+06	2.1664e+06	6.33061e+06	6.35639e+06	9.98751e+06	3.96987e+06	494870	7.51583e+06	7.00986e+06	6.4102e+06	2.63068e+06	3.3754e+06	4.6391e+06	2.23688e+06	4.71617e+06	1.25633e+06	3.42677e+06	1.80755e+06	1.8892e+06	1.73694e+06	914307	7.2474e+06	6.7747e+06	1.55678e+06	2.3285e+06	5.23463e+06
R0742	1.95	unknown	unknown	unknown	-	-	552	-	-	-	348.0802;331.0658;423.1234;320.1156	30	-	-	-	-	D	-	8.81949e+06	5.38121e+06	3.0062e+06	3.32158e+06	3.25525e+06	1.20056e+07	6.30657e+06	5.61665e+06	5.20781e+06	7.76159e+06	8.08018e+06	4.05196e+06	7.776e+06	29564.5	7.67599e+06	6.84657e+06	1.201e+07	5.69413e+06	4.59783e+06	1.11079e+07	3.79689e+06	5.95338e+06	5.23502e+06	7.44795e+06	3.72499e+06	5.61894e+06	9.70702e+06	6.2495e+06	9.2861e+06	5.62411e+06	9.16215e+06
R0743	1.92	unknown	unknown	unknown	-	-	552	-	-	-	348.1117;423.1291;331.0695;320.1306	30	-	-	-	-	D	-	2.64299e+06	1.54021e+06	927695	1.02737e+06	1.09148e+06	3.91938e+06	2.10414e+06	1.83059e+06	1.53559e+06	2.36469e+06	2.36069e+06	1.00141e+06	2.2231e+06	13767.4	2.46521e+06	2.20724e+06	4.12716e+06	1.78146e+06	1.55632e+06	3.5217e+06	1.19422e+06	1.82099e+06	1.87049e+06	2.30316e+06	1.18041e+06	1.88421e+06	2.93178e+06	2.06216e+06	2.88696e+06	2.07362e+06	2.90538e+06
R0744	1.92	unknown	unknown	unknown	-	-	552	-	-	-	423.7125;331.79;349.2762;320.9132	30	-	-	-	-	D	-	246161	193189	79954.4	122114	115825	283653	183628	161254	162852	257051	266239	120747	224423	3659.07	285407	241403	356208	168116	142844	380277	133412	159304	177751	238881	130921	150183	311773	184989	330862	181764	232939
R0745	1.94	unknown	unknown	unknown	-	-	552	-	-	-	348.0797;331.0281;423.1258;245.0977	30	-	-	-	-	D	-	1.44488e+06	704624	419130	461377	452274	1.72041e+06	777090	801070	755161	1.04723e+06	1.12038e+06	515876	1.04995e+06	6507	1.17021e+06	951515	1.61366e+06	773175	708906	1.55895e+06	629940	814828	703543	1.04056e+06	457352	789604	1.41455e+06	873687	1.39742e+06	750209	1.3705e+06
R0746	2.58	unknown	unknown	unknown	-	-	648	-	-	-	358.1405;486.0214;341.1585;322.2017	30	-	-	-	-	D	-	6.76076e+06	4.45569e+06	2.82368e+06	1.02061e+07	4.15216e+06	272489	1.08764e+07	4.91098e+06	3.02904e+07	4.18401e+06	1.15295e+07	2.36411e+07	1.8354e+06	53559.4	1.14885e+08	725916	2.8924e+07	1.45224e+07	3.74674e+07	1.73166e+07	2.5952e+06	4.83257e+06	67266.4	8.83899e+06	4346681	3.63558e+06	3.73337e+06	4.06074e+07	5.17187e+06	86235.5	4.83432e+06
R0747	2.31	unknown	unknown	unknown	-	-	552	-	-	-	348.0927;423.111;331.0119;534.0406	30	-	-	-	-	D	-	741757	812653	1.00117e+06	879519	933229	2.88017e+06	334145	1.50779e+06	869518	767623	1.1156e+06	69785.7	319668	25901.7	1.26408e+06	1.71663e+06	2.19993e+06	265373	119179	2.1694e+06	521141	1.51054e+06	781629	971286	1.01287e+06	617810	1.6226e+06	155941	1.39133e+06	1.39879e+06	961746
R0748	2.59	unknown	unknown	unknown	-	-	648	-	-	-	647.552;478.751;358.7196;316.3904	30	-	-	-	-	D	-	608896	441967	340657	1.20736e+06	428175	12522	1.29368e+06	583552	3.47849e+06	460176	1.07712e+06	2.6983e+06	189331	13707.2	1.28231e+07	109011	2.95529e+06	1.71471e+06	4.2567e+06	1.6694e+06	310341	544975	1553.11	1.04159e+06	447310	321178	386358	4.53281e+06	453750	11470	540028
R0749	2.95	unknown	unknown	unknown	-	-	808	-	-	-	630.7684;807.882;748.0789;745.0681	30	-	-	-	-	D	-	596045	374438	498370	1.25143e+06	549585	44692.7	2.03065e+06	1.74386e+06	1.14434e+06	1.21742e+06	2.34346e+06	1.33164e+06	429596	436125	1.43251e+06	133685	749357	1.55026e+06	986682	1.5066e+06	174153	145475	59031.8	1.22885e+06	577088	336212	1.29903e+06	624323	678107	4222.26	1.42373e+06
R0750	2.88	unknown	unknown	unknown	-	-	808	-	-	-	630.7684;807.882;748.0789;745.0681	30	-	-	-	-	D	-	238182	185545	247018	220471	179256	183000	352081	352258	189552	341644	430686	204190	333497	150382	271200	197335	252148	293619	251495	287965	96401.2	160284	211202	288819	232762	160429	372784	175882	168486	102389	406346
R0751	2.87	unknown	unknown	unknown	-	-	936	-	-	-	358.21;758.692;341.2095;377.0914	30	-	-	-	-	D	-	134589	109090	74409.8	91665.5	92313	92890.8	123446	131450	71479.7	94454.5	116864	41917.4	113395	72309.3	48368.8	75821.2	91718.7	125596	40420	109200	81562	65040.7	90978.1	91633.1	105981	78020	99488.7	20854.9	113272	63576.6	118368
R0752	3.48	unknown	unknown	unknown	-	-	360	-	-	-	84.84;114.14;96.9745;295.1357	30	-	-	-	-	D	-	190747	260037	181145	283181	179699	318517	184310	366491	123562	321802	187829	110681	395144	472988	113562	545011	355343	243870	90483.7	278970	301673	201388	306588	275022	329753	344921	316823	71874	398387	367560	347095
R0753	3.62	unknown	unknown	unknown	-	-	616	-	-	-	454.2866;410.2783;556.1723;316.1337	30	-	-	-	-	D	-	156729	381084	329804	321165	242869	393890	832903	999966	1.49604e+06	1.14842e+06	653400	1.19353e+06	604456	3.12884e+06	75254.5	176625	280366	658408	837558	586262	172699	580739	163101	511344	749982	506485	861652	888758	613354	419417	1.00717e+06
R0754	3.58	unknown	unknown	unknown	-	-	616	-	-	-	454.1902;556.3493;552.9299;598.0523	30	-	-	-	-	D	-	179764	487725	501565	431245	209899	453769	1.18825e+06	968463	1.80431e+06	1.34043e+06	746521	1.17104e+06	768310	3.61062e+06	48840.7	167667	386548	798940	971351	637261	187357	527429	283581	558332	943838	612155	952018	1.16585e+06	827562	559359	1.14923e+06
R0755	4.41	unknown	unknown	unknown	-	-	712	-	-	-	658.2;421.1301;711.8839;302.1028	30	-	-	-	-	D	-	503352	938443	876727	224442	1.27685e+06	260956	2.24537e+06	587216	418333	21234.1	75897.4	3.44353e+06	128492	18283.1	1.18566e+07	75424.6	8.01844e+06	325606	8.80315e+06	2.02744e+06	1.98801e+06	6.12472e+06	35557.9	3.59845e+06	1.60184e+06	600799	1.42109e+06	4.1358e+06	177367	26921.6	325957
R0756	4.66	unknown	unknown	unknown	-	-	520	-	-	-	191.1448;460.0558;133.0726;173.1788	30	-	-	-	-	D	-	630393	857283	650673	497563	417790	531067	999916	1.21071e+06	894514	575672	761969	477117	327264	49897.1	459711	636813	488316	1.2938e+06	439391	845758	820315	1.63237e+06	528553	627503	734097	576318	1.28593e+06	573438	2.21743e+06	584270	1.39134e+06
R0757	4.41	unknown	unknown	unknown	-	-	520	-	-	-	191.1448;460.0558;133.0726;173.1788	30	-	-	-	-	D	-	125439	209449	113056	187937	136560	153269	197430	263323	142656	169367	183862	267229	221773	158537	185420	80250	117489	277563	205619	252918	260790	182996	104431	151987	107783	190544	149773	216252	109229	89428.1	139938
R0758	4.7	unknown	unknown	unknown	-	-	424	-	-	-	304.0163;272.07;241.0147;338.9537	30	-	-	-	-	D	-	907463	2.51436e+06	2.37913e+06	509211	3.38554e+06	487633	5.36515e+06	1.29816e+06	979268	39921.9	593441	1.39642e+07	699590	151858	2.6932e+07	93237.3	1.6643e+07	1.20509e+06	2.22306e+07	5.3868e+06	4.29671e+06	1.8764e+07	82442.4	1.07725e+07	4.14554e+06	1.8609e+06	3.20069e+06	1.01774e+07	357110	94959.6	920426
R0759	4.91	unknown	unknown	unknown	-	-	424	-	-	-	304.0163;272.07;241.0147;338.9537	30	-	-	-	-	D	-	655602	1.25481e+06	1.84626e+06	303779	2.30949e+06	520596	5.00917e+06	761989	421546	31852.1	279055	9.68611e+06	432025	49384.9	1.96604e+07	77645.2	1.12493e+07	596798	1.5171e+07	3.48412e+06	1.90693e+06	1.86681e+07	93183.4	8.84189e+06	2.95382e+06	1.23307e+06	1.30192e+06	7.44578e+06	284353	60232.3	752056
R0760	5.37	unknown	unknown	unknown	-	-	488	-	-	-	326.118;427.9827;308.1324;470.2639	30	-	-	-	-	D	-	1.11426e+06	166868	111865	448646	730272	245469	385291	2.00695e+06	1.58437e+06	780633	66254	6946.03	625033	3.66782e+06	7.20712e+06	537905	329041	3149.84	2812.52	1.33186e+06	287427	82727.3	699171	662664	108068	283309	599498	1.24055e+07	171041	125563	1.53294e+06
R0761	7.49	unknown	unknown	unknown	-	-	488	-	-	-	444.2726;427.8009;376.1877;442.2518	30	-	-	-	-	D	-	30923.5	1.69552e+06	14261.1	6278.95	91979.6	391823	2233.95	3573.78	98730.9	4443.55	26013.4	72666.6	11659.3	2255.92	4494.06	3149.55	5784.89	2688.99	8.9682e+06	12961.6	87754.6	8468.73	38132.9	1815.72	8047.67	4473.23	1.39676e+06	2.44576e+06	490691	39400.9	7152.4
R0762	7.76	unknown	unknown	unknown	-	-	488	-	-	-	73.9149;427.8661;452.2019;376.1772	30	-	-	-	-	D	-	248022	195787	771068	247536	244571	190160	363368	747999	725241	216119	766912	746118	766096	855959	771124	185366	191244	241882	677822	238552	219626	169627	224187	738201	754400	190559	793822	583634	323326	900415	356658
R0763	10.49	unknown	unknown	unknown	-	-	264	-	-	-	246.2585;109.072;135.5881;121.8821	30	-	-	-	-	D	-	36260.5	53930.5	53884.7	16451.4	28398.4	92047.7	16352.9	20573	28751.7	34755.1	36951.1	19524.5	38154.8	66673.9	436672	20668.6	27394.4	28683.6	22672.1	36199.2	78454.1	26251.6	51850.3	44571.4	50515.4	52348.6	41010.2	366401	53333.5	63793.7	46760.5
R0764	0.45	unknown	unknown	unknown	-	-	297	-	-	-	281.0235;265.1219;249.1321;237.1373	30	-	-	-	-	D	-	610099	520106	657246	597512	535024	526308	578876	636298	481661	508726	546820	554006	545013	571873	603137	556446	514345	431853	410106	566578	520622	480281	543898	534915	569407	474195	624595	437549	450077	651828	548549
R0765	0.79	unknown	unknown	unknown	-	-	777	-	-	-	524.6343;435.0613;776.9272;605.4731	30	-	-	-	-	D	-	1.70596e+06	1.13748e+06	1.77733e+06	1.34101e+06	677417	2.07971e+06	582479	1.1713e+06	1.54192e+06	1.50917e+06	3.21394e+06	9.31476e+06	1.73864e+06	3.91029e+06	2.50039e+06	2.87653e+06	1.94473e+06	2.18864e+06	5.22846e+06	1.62756e+06	2.69643e+06	1.64208e+06	2.2612e+06	1.47144e+06	2.28045e+06	3.44601e+06	1.8349e+06	2.01988e+06	3.59387e+06	1.769e+06	1.39713e+06
R0766	1.95	unknown	unknown	unknown	-	-	553	-	-	-	373.0617;349.0663;424.1302;332.0948	30	-	-	-	-	D	-	1.71379e+06	1.02158e+06	527672	589801	683316	2.45396e+06	1.36233e+06	1.05547e+06	1.12878e+06	1.67319e+06	1.53171e+06	754279	1.52048e+06	8197.07	1.46704e+06	1.328e+06	2.04469e+06	1.22636e+06	852442	2.28181e+06	752132	1.19285e+06	994367	1.51528e+06	662485	1.09577e+06	1.79607e+06	1.15768e+06	1.6504e+06	1.08703e+06	1.74135e+06
R0767	1.92	unknown	unknown	unknown	-	-	553	-	-	-	349.3186;332.3406;424.253;321.4499	30	-	-	-	-	D	-	169845	103565	47514	80038.1	70117.5	240279	132473	97982.6	124732	132682	187586	109116	154730	1464.07	150054	155386	234173	106327	86334.2	234315	89759.3	169326	122748	168448	49368	118563	221679	157245	209066	126644	265718
R0768	2.54	unknown	unknown	unknown	-	-	713	-	-	-	669.0224;460.0892;330.12;475.1047	30	-	-	-	-	D	-	519240	17212.4	10553.4	131955	91330.5	54643.8	522902	76162	336223	17538.9	416954	249428	4426.86	1.10946e+06	46740.8	20436.7	43268.2	582759	582323	973478	62970.4	59372.8	51431.3	1.15196e+06	20695.8	42460.7	98382.2	6985.5	158749	54819.7	60888.1
R0769	2.59	unknown	unknown	unknown	-	-	649	-	-	-	359.1559;342.2208;323.2962;631.081	30	-	-	-	-	D	-	1.50749e+06	1.0822e+06	746228	2.38929e+06	895412	70944.6	2.98719e+06	1.2409e+06	7.72716e+06	967361	2.63791e+06	5.58967e+06	371252	5413.04	2.97768e+07	170726	6.45706e+06	3.51724e+06	9.62926e+06	4.13227e+06	559004	1.29705e+06	15421.6	2.18496e+06	920159	838588	896317	9.58569e+06	1.30887e+06	27533.2	1.1005e+06
R0770	3.7	unknown	unknown	unknown	-	-	457	-	-	-	439.3448;161.088;281.1602;185.0629	30	-	-	-	-	D	-	151272	288982	124345	266587	139524	254547	192040	318516	156380	229772	195049	224782	248996	84740.9	230642	296004	354490	312068	191282	317802	231654	170936	297913	187119	265158	191383	237545	177027	248978	215585	250415
R0771	3.7	unknown	unknown	unknown	-	-	425	-	-	-	287.0222;298.92;170.1984;152.0434	30	-	-	-	-	D	-	192571	N/A	36257.4	58175.8	17346.8	10454.5	367546	N/A	195580	13009.1	133405	2.16659e+06	N/A	2.34796e+07	N/A	32804	22763.1	178295	1.10978e+06	388263	69989.6	20792.5	16413.6	433498	16169.9	N/A	8345.59	703826	82931.9	8572.87	N/A
R0772	3.7	unknown	unknown	unknown	-	-	425	-	-	-	287.0222;298.92;170.1984;152.0434	30	-	-	-	-	D	-	15335.5	39724.3	29826.9	30950	28893.1	10251.3	38231.2	55700.2	151735	9041.28	13909.6	58895.6	53738.4	8.70515e+06	47859.7	21729.5	12910.1	26929.1	1.48777e+06	9820.32	32931.7	22525.8	20805.4	39880.7	35536.5	22705.4	16452.6	2.26267e+06	48534.6	15971.2	47544.8
R0773	4.02	unknown	unknown	unknown	-	-	521	-	-	-	400.976;341.1022;343.4058;130.9619	30	-	-	-	-	D	-	43247.6	45525.6	34407.3	61993.3	68515.8	46821.1	86806.6	31624	38878.3	47322	56474.7	77780.8	34785.1	24874.5	186906	29974.4	22834.9	106033	66730.1	16078.6	10893.5	18733.3	43462.3	36645.1	19403.7	41704.5	47586.6	110643	22250.2	41547.8	23389.5
R0774	4.11	unknown	unknown	unknown	-	-	873	-	-	-	588.4936;607.0988;106.9844;275.124	30	-	-	-	-	D	-	2.70032e+06	423740	456344	1.38195e+06	582417	4.0732e+06	1.26993e+06	3.45794e+06	1.5513e+06	2.97206e+06	1.91942e+06	3.44309e+06	467675	113105	347780	963556	640778	4.40018e+06	6.38646e+06	3.5468e+06	2.66745e+06	525472	1.94051e+06	310296	348405	1.53318e+06	3.05197e+06	2.68686e+06	2.5128e+06	2.49661e+06	5.74103e+06
R0775	4.14	unknown	unknown	unknown	-	-	361	-	-	-	360.7825;295.4203;352.059;166.128	30	-	-	-	-	D	-	229405	204478	215201	240483	256005	215505	197249	254766	208530	284506	306316	200833	249056	213745	131586	244997	310918	236874	144722	200494	188383	191758	199761	255946	241378	182810	190339	140155	243507	202938	233570
R0776	4.19	unknown	unknown	unknown	-	-	329	-	-	-	68.844;58.8675;139.1045;104.9443	30	-	-	-	-	D	-	834100	316645	164427	63858.3	244809	266912	580322	864146	227847	263943	431270	675499	151742	55805.5	190832	67162.7	291969	1.11104e+06	243867	297954	256973	466436	280630	687803	299625	250013	1.22871e+06	31320	229184	269976	925738
R0777	8.25	unknown	unknown	unknown	-	-	521	-	-	-	503.2978;184.1232;281.064;103.92	30	-	-	-	-	D	-	3.56913e+06	3.84473e+06	3.75688e+06	2.0587e+06	3.50711e+06	2.75982e+06	1.96787e+06	2.71686e+06	2.14336e+06	2.15195e+06	2.41171e+06	2.53926e+06	2.58161e+06	869007	1.12101e+06	1.12097e+06	938288	1.79111e+06	2.10554e+06	1.82875e+06	2.89831e+06	1.77403e+06	3.28861e+06	1.73774e+06	2.7287e+06	3.95536e+06	3.83375e+06	1.71279e+06	3.28124e+06	4.33803e+06	3.24376e+06
R0779	0.63	unknown	unknown	unknown	-	-	458	-	-	-	397.9063;344.8826;439.985;416.8699	30	-	-	-	-	D	-	1.64389e+06	1.32759e+06	1.23826e+06	1.28077e+06	1.32855e+06	1.27179e+06	1.23237e+06	1.24863e+06	1.14571e+06	1.07128e+06	1.19213e+06	1.47569e+06	1.18785e+06	1.14841e+06	1.29268e+06	1.17043e+06	1.36076e+06	1.31079e+06	1.50927e+06	891446	1.34246e+06	1.43377e+06	1.54116e+06	1.17667e+06	1.15495e+06	1.19717e+06	1.33742e+06	736191	881930	1.41865e+06	1.29017e+06
R0780	0.61	unknown	unknown	unknown	-	-	298	-	-	-	256.9062;215.0676;282.0716;98.867	30	-	-	-	-	D	-	1.72188e+06	941947	949645	1.55746e+06	1.32836e+06	1.80914e+06	1.03123e+06	860070	2.3548e+06	859123	2.46866e+06	5.89034e+06	974549	1.77256e+06	3.35152e+06	823772	1.79234e+06	5.01348e+06	4.72064e+06	986200	807552	1.16011e+06	712432	1.55237e+06	690048	800493	1.40395e+06	6.88804e+06	1.3352e+06	754817	1.38755e+06
R0781	0.47	unknown	unknown	unknown	-	-	234	-	-	-	114.901;174.0073;132.9345;155.5757	30	-	-	-	-	D	-	6.79095e+06	5.76998e+06	5.31817e+06	5.8285e+06	5.43298e+06	4.89885e+06	5.31137e+06	5.03566e+06	4.92714e+06	4.93222e+06	5.19101e+06	5.3095e+06	4.65772e+06	4.89802e+06	4.87736e+06	4.70359e+06	6.03317e+06	4.86263e+06	4.58964e+06	4.62795e+06	6.20643e+06	6.73583e+06	5.87856e+06	5.69524e+06	5.03017e+06	5.69949e+06	5.48157e+06	5.17394e+06	4.88347e+06	5.00279e+06	5.62665e+06
R0782	0.62	unknown	unknown	unknown	-	-	298	-	-	-	282.0479;257.033;266.0421;136.8651	30	-	-	-	-	D	-	1.06993e+07	4.89108e+06	5.37427e+06	9.18201e+06	6.48713e+06	1.09506e+07	6.15341e+06	4.69277e+06	1.35841e+07	4.88488e+06	1.41243e+07	3.35194e+07	5.55185e+06	1.02707e+07	1.91637e+07	5.06386e+06	1.09802e+07	3.24498e+07	2.7811e+07	5.92177e+06	4.60219e+06	7.02574e+06	4.27979e+06	9.26977e+06	4.43836e+06	5.62219e+06	8.22966e+06	4.41809e+07	8.24411e+06	5.03174e+06	8.52817e+06
R0784	0.47	unknown	unknown	unknown	-	-	234	-	-	-	114.853;173.9744;132.977;130.9642	30	-	-	-	-	D	-	1.10062e+06	898449	1.03323e+06	895879	963753	919825	871384	839465	822973	792423	797504	876126	818819	763776	833530	717500	803021	740493	687857	652672	953503	881860	810410	766647	797566	793589	904005	750034	727547	709381	817936
R0785	0.64	unknown	unknown	unknown	-	-	810	-	-	-	749.9743;809.8865;732.0151;791.8243	30	-	-	-	-	D	-	2.40027e+06	1.77421e+06	1.93886e+06	1.66818e+06	2.64918e+06	1.79674e+06	1.71083e+06	3.23285e+06	1.03056e+06	1.31885e+06	1.04385e+06	598887	2.34572e+06	1.22631e+06	883138	2.04403e+06	1.37686e+06	503554	889775	2.64796e+06	2.615e+06	1.19872e+06	4.51395e+06	1.85955e+06	1.9585e+06	2.08391e+06	2.17471e+06	149295	535961	2.65466e+06	2.00933e+06
R0786	0.83	unknown	unknown	unknown	-	-	490	-	-	-	148.0609;129.9888;83.8952;101.9754	30	-	-	-	-	D	-	676849	750813	718304	1.76196e+06	679228	1.08641e+06	1.341e+06	683830	783213	1.75077e+06	793302	408070	1.43144e+06	1.52859e+06	2.03962e+06	1.72627e+06	1.23101e+06	2.20967e+06	1.00903e+06	1.20282e+06	1.05657e+06	1.89038e+06	274997	697767	568555	1.35559e+06	1.00423e+06	1.16246e+06	2.63657e+06	1.45154e+06	2.06857e+06
R0787	0.83	unknown	unknown	unknown	-	-	490	-	-	-	130.0297;148.0714;83.9305;102.0233	30	-	-	-	-	D	-	620079	747370	800390	1.77781e+06	856032	1.22025e+06	1.30124e+06	717011	660691	1.36905e+06	941798	440459	1.36745e+06	1.51722e+06	2.21882e+06	1.99089e+06	1.52863e+06	2.66953e+06	933965	1.14272e+06	1.21524e+06	1.938e+06	337091	628101	517953	1.09569e+06	879317	1.23402e+06	2.47407e+06	1.60333e+06	2.14437e+06
R0788	2.13	unknown	unknown	unknown	-	-	394	-	-	-	144.0949;265.1297;230.0835;162.1191	30	-	-	-	-	D	-	1.58823e+06	568673	2.73487e+06	1.16979e+06	3.77145e+06	1.67548e+07	154087	2.74629e+06	201736	552541	1.10102e+06	116569	317755	8537.4	2.23191e+06	2.39131e+06	2.69459e+06	202480	180608	2.56577e+06	2.3416e+06	3.22392e+06	2.09843e+06	1.59835e+06	3.24542e+06	604606	3.81302e+06	475305	2.70283e+06	7.68669e+06	823120
R0789	2.27	unknown	unknown	unknown	-	-	554	-	-	-	425.1827;336.1728;465.1147;318.1233	30	-	-	-	-	D	-	9.16305e+06	8.84069e+06	1.04228e+07	1.04122e+07	1.33017e+07	5.97594e+07	3.6176e+06	1.62022e+07	7.81005e+06	9.79305e+06	1.37283e+07	593198	3.44464e+06	7290.55	1.85526e+07	1.77271e+07	2.30672e+07	1.87339e+06	1.39703e+06	3.01305e+07	4.82519e+06	1.6046e+07	8.35807e+06	1.14485e+07	1.31524e+07	7.3625e+06	1.83431e+07	2.18604e+06	1.47202e+07	1.82241e+07	9.26241e+06
R0790	2.43	unknown	unknown	unknown	-	-	522	-	-	-	360.011;344.9492;341.9486;383.9442	30	-	-	-	-	D	-	25093.3	10412.9	18400.2	20808.5	23752.2	21784	18280	38644.7	2.84888e+06	9089.36	9937.1	71150.8	9877.09	4794.76	15884.4	4493.3	11080.7	8407.03	31446.8	12165.8	15629.1	10755.2	10274.6	17165.3	27001.3	27144.3	7322.57	1.07017e+07	21359.9	32852.9	11987.8
R0791	2.54	unknown	unknown	unknown	-	-	234	-	-	-	170.0813;188.0718;152.0463;142.0721	30	-	-	-	-	D	-	325459	193915	288814	320492	170883	88296.9	263305	213051	285996	204208	215999	302652	258877	135695	126379	158213	214955	278025	431646	169576	265259	142285	380006	348477	368794	164611	958241	101620	91987.6	169281	577932
R0792	2.73	unknown	unknown	unknown	-	-	138	-	-	-	93.9818;76.9063;120.0115;81.925	30	-	-	-	-	D	-	551655	71392	78551.5	154932	68684.5	209497	662220	432491	333928	403125	95711.2	552145	309904	150324	700027	118077	429488	475688	137384	671066	87072.3	163069	151019	614105	73358.7	68462.8	133800	66423.5	89293.5	136350	342335
R0794	3.93	unknown	unknown	unknown	-	-	554	-	-	-	302.6187;468.935;436.08;294.2726	30	-	-	-	-	D	-	678298	1.41051e+06	1.24496e+06	218556	688874	1.41044e+06	1.12384e+06	3.45781e+06	649765	492664	1.30381e+06	295034	1.68345e+06	368287	218529	704507	2.59673e+06	1.07465e+06	120925	1.81747e+06	1.61056e+06	714067	738547	1.47833e+06	1.19937e+06	1.70853e+06	1.16614e+06	358783	1.44671e+06	677524	2.73069e+06
R0795	4.2	unknown	unknown	unknown	-	-	234	-	-	-	164.105;146.0114;174.1348;80.0329	30	-	-	-	-	D	-	268841	274346	146252	248772	204546	155946	389380	323352	214602	426265	273098	207636	320673	200494	120245	276952	95771.5	351372	232182	292568	183075	408531	113493	251446	231500	224198	285957	164956	302582	221585	438689
R0796	4.37	unknown	unknown	unknown	-	-	906	-	-	-	904.9846;888.3962;775.0925;662.2738	30	-	-	-	-	D	-	292330	363067	372893	310112	216986	309925	266854	393191	266518	412326	319619	411562	364072	223232	341515	375226	351034	377956	234766	317938	226869	261720	321844	317435	307076	347593	345344	260608	252838	404820	387959
R0797	4.33	unknown	unknown	unknown	-	-	234	-	-	-	186.2338;85.1232;82.8748;87.9	30	-	-	-	-	D	-	1.66912e+07	1.98372e+07	1.94362e+07	2.06946e+07	1.35972e+07	1.33834e+07	1.96764e+07	1.69895e+07	1.61499e+07	1.38664e+07	1.63206e+07	1.79355e+07	1.3389e+07	2.13566e+07	2.13459e+07	1.86398e+07	2.34948e+07	1.51574e+07	1.63037e+07	1.78429e+07	1.42361e+07	1.63395e+07	1.40051e+07	1.02019e+07	1.02462e+07	1.6451e+07	1.88224e+07	1.77031e+07	1.514e+07	1.11626e+07	1.76415e+07
R0798	4.24	unknown	unknown	unknown	-	-	458	-	-	-	114.0106;454.2253;440.1101;209.1536	30	-	-	-	-	D	-	8.70861e+06	6.70199e+06	6.27817e+06	6.84126e+06	4.52199e+06	7.3185e+06	3.31573e+06	6.84341e+06	4.4528e+06	7.3845e+06	8.16902e+06	8.84085e+06	8.13861e+06	4.00344e+06	6.33801e+06	7.5798e+06	8.18788e+06	7.87597e+06	5.24687e+06	7.47771e+06	4.67521e+06	4.992e+06	7.11429e+06	7.21925e+06	6.62969e+06	7.65637e+06	7.75195e+06	5.17488e+06	6.35732e+06	6.77826e+06	1.03148e+07
R0799	4.33	unknown	unknown	unknown	-	-	234	-	-	-	186.2037;216.1856;174.1541;146.1064	30	-	-	-	-	D	-	469629	733579	605223	605238	449644	369986	467163	598504	500955	378915	395148	441616	386264	533270	700281	485882	698880	539993	564695	487608	404916	468614	475812	266757	321417	512820	600021	513652	492992	269298	624314
R0800	4.56	unknown	unknown	unknown	-	-	522	-	-	-	490.1635;512.863;337.1953;456.46	30	-	-	-	-	D	-	644480	808442	202203	50556	398055	1.18775e+06	31946.1	42060.2	72934.2	62505.8	129035	344460	170517	263944	59504.2	169527	821956	29339.6	140303	257828	705052	545786	800758	711922	87632.9	794450	131488	89435.1	234920	1.59488e+06	62015.5
R0801	4.26	unknown	unknown	unknown	-	-	458	-	-	-	415.8203;398.0247;341.4868;440.1407	30	-	-	-	-	D	-	100061	128819	143140	165923	200966	140464	153894	117424	135598	143294	126079	68785.1	157898	98810.3	61900.4	146431	40421.2	138677	61962.1	133128	173553	141669	93098.2	129866	153285	133819	148040	108824	135096	138926	143108
R0802	4.8	unknown	unknown	unknown	-	-	138	-	-	-	118.8642;136.962;72.8325;68.4515	30	-	-	-	-	D	-	78218.6	87447.3	70149.7	82287	105681	125503	50154.2	73408.3	48565.9	141067	117185	78070.8	67964.7	133911	94170.9	87579.8	89972.8	105153	122799	70590	74359.6	70928.3	139179	126411	128619	83521.5	102908	107091	134021	128381	163910
R0803	6.03	unknown	unknown	unknown	-	-	362	-	-	-	300.2621;344.4235;242.0797;256.3236	30	-	-	-	-	D	-	3.49605e+07	2.85407e+07	4.78823e+07	3.00508e+07	3.48636e+07	3.87006e+07	2.93315e+07	4.06256e+07	5.09065e+07	3.56943e+07	4.00756e+07	5.17676e+07	3.94171e+07	4.07162e+07	5.21801e+07	3.12527e+07	4.19553e+07	4.65237e+07	5.33611e+07	3.64448e+07	4.22582e+07	3.80945e+07	3.32444e+07	5.37705e+07	3.792e+07	4.26632e+07	5.31604e+07	4.99644e+07	4.22026e+07	4.1943e+07	6.1206e+07
R0804	6	unknown	unknown	unknown	-	-	362	-	-	-	300.2621;344.4235;242.0797;256.3236	30	-	-	-	-	D	-	2.01599e+06	2.08004e+06	3.07839e+06	2.03401e+06	2.78954e+06	2.6939e+06	2.29138e+06	2.61292e+06	3.62937e+06	2.51333e+06	3.11724e+06	3.52664e+06	2.68959e+06	3.24692e+06	4.66301e+06	1.86572e+06	2.88429e+06	3.51706e+06	3.66924e+06	2.55742e+06	3.81132e+06	3.17803e+06	2.13695e+06	4.21364e+06	2.75483e+06	3.28782e+06	4.58213e+06	3.34688e+06	3.19544e+06	3.34144e+06	4.99666e+06
R0805	6.83	unknown	unknown	unknown	-	-	362	-	-	-	344.27;314.3369;277.0167;326.28	30	-	-	-	-	D	-	682330	810371	1.10063e+06	910217	532606	636561	766584	746488	605646	577865	674510	921346	700027	903269	656606	702710	1.06509e+06	739048	508830	858685	707173	815468	751318	587868	600035	639945	817177	548829	754981	645598	847388
R0806	7.45	unknown	unknown	unknown	-	-	330	-	-	-	98.8745;312.2171;176.9172;277.2323	30	-	-	-	-	D	-	435590	376976	381087	407971	374470	320117	377081	359776	406252	332751	368292	496953	371278	336873	349483	381730	352054	376686	293061	395372	334463	379105	329248	334166	289030	355249	339100	319375	338640	331273	348555
R0807	7.5	unknown	unknown	unknown	-	-	330	-	-	-	98.8745;312.2171;176.9172;277.2323	30	-	-	-	-	D	-	1.32674e+07	9.0223e+06	1.3825e+07	1.1323e+07	9.9673e+06	1.26863e+07	1.01895e+07	8.26244e+06	8.44325e+06	1.02155e+07	8.1473e+06	1.2743e+07	8.7329e+06	6.45577e+06	8.22138e+06	1.13137e+07	1.26413e+07	1.26333e+07	7.60676e+06	2.24438e+07	1.57767e+07	1.97908e+07	2.04177e+07	1.15489e+07	7.80776e+06	1.18097e+07	8.12067e+06	1.1073e+07	1.91628e+07	8.64711e+06	1.93749e+07
R0808	7.5	unknown	unknown	unknown	-	-	330	-	-	-	329.9886;312.8007;286.4784;106.17	30	-	-	-	-	D	-	1.5005e+06	954878	1.53077e+06	1.20539e+06	1.0271e+06	1.27436e+06	1.08994e+06	906893	839528	1.06433e+06	863607	1.28538e+06	854067	705141	788646	1.14193e+06	1.18717e+06	1.34721e+06	759275	2.07483e+06	1.66942e+06	1.76027e+06	1.97171e+06	1.05304e+06	821302	1.1429e+06	824004	1.16556e+06	1.85378e+06	901290	1.91078e+06
R0809	8.27	unknown	unknown	unknown	-	-	522	-	-	-	437.2811;504.2323;163.0667;127.0652	30	-	-	-	-	D	-	652628	728236	724607	382143	537704	500313	315860	498333	363259	406952	430375	445104	475617	173037	177967	195102	185298	370298	381368	340289	540385	303191	585412	325964	518904	773717	737489	340794	539358	814489	598001
R0810	8.92	unknown	unknown	unknown	-	-	522	-	-	-	504.318;184.1052;103.9878;282.0468	30	-	-	-	-	D	-	461544	1.45024e+06	1.02413e+06	948937	780039	2.17341e+06	442049	622135	122687	293133	640172	882940	612579	148948	127272	83719.6	283589	129157	291936	390189	590794	2.20427e+06	589192	288643	355127	1.28227e+06	2.19667e+06	289224	951630	677846	465168
R0811	8.91	unknown	unknown	unknown	-	-	522	-	-	-	337.2749;504.2375;184.0178;145.0231	30	-	-	-	-	D	-	452004	1.16886e+06	925821	848112	720814	1.72547e+06	370386	571989	112360	276150	496036	685031	571474	124243	151108	59968.6	255622	121248	248180	406800	631638	1.86265e+06	530560	286440	381743	983627	1.87951e+06	224193	739984	576967	427394
R0812	12.25	unknown	unknown	unknown	-	-	362	-	-	-	280.0053;104.9415;301.8828;254.0244	30	-	-	-	-	D	-	17119.4	17833.2	20472.2	23870.3	24545.8	29073.5	32476.7	38073.7	32197.2	34909.7	31841.1	37000.3	33877.4	33977.9	43585.7	35103.5	37793.1	39882	39608.6	34629.2	36537.6	37143.7	36583.4	38740.2	41243.5	38343.3	38627.6	43382.6	38893.8	34453.5	42968.8
R0813	0.64	unknown	unknown	unknown	-	-	651	-	-	-	650.8576;509.4541;591.2998;609.2106	30	-	-	-	-	D	-	1.18236e+06	704084	813361	688487	1.00548e+06	797766	807943	1.19681e+06	516968	441842	508700	279995	963092	524666	475789	920316	659360	298413	413060	1.3208e+06	913155	656423	1.60858e+06	789782	879829	926773	910554	39810.3	277505	1.02877e+06	1.18709e+06
R0814	0.65	unknown	unknown	unknown	-	-	683	-	-	-	682.8905;540.9916;664.9432;622.9391	30	-	-	-	-	D	-	3.57089e+06	976026	687763	2.79718e+06	1.89346e+06	4.26441e+06	1.27314e+06	624602	4.74476e+06	571232	3.81229e+06	7.54948e+06	1.25339e+06	2.94915e+06	5.44435e+06	966914	3.39093e+06	7.50562e+06	7.29012e+06	1.96086e+06	672078	1.76071e+06	238120	2.93961e+06	548465	1.00016e+06	3.13126e+06	4.34322e+06	1.80364e+06	1.0647e+06	3.18584e+06
R0815	0.87	unknown	unknown	unknown	-	-	939	-	-	-	686.4429;353.3149;434.1265;524.5575	30	-	-	-	-	D	-	545424	370689	354527	387358	217532	384796	262647	413300	461604	539932	906380	2.07519e+06	650699	1.01308e+06	573219	771779	511381	742193	1.06573e+06	376484	588600	380118	639895	342022	592940	835248	726820	487101	934255	458408	482331
R0816	2.4	unknown	unknown	unknown	-	-	491	-	-	-	473.1573;353.0912;431.1335;339.1325	30	-	-	-	-	D	-	15414.6	15793.4	22578.8	14664.9	8714.63	19451.1	8794.13	5509.72	394119	11983.8	10271.1	9969.36	8671.15	20269	3929.97	7696.81	25511	9457.83	57052.6	4715.19	15760.8	53772.5	17245.7	5212.94	12968.6	8787.47	15006.7	1.37542e+06	3624	42328.2	41257.6
R0817	3.7	unknown	unknown	unknown	-	-	555	-	-	-	492.5294;131.0689;495.4969;393.4635	30	-	-	-	-	D	-	84595.6	150004	95785.5	148239	99115.9	89648	86193.9	92968.9	133786	87003.7	80210.3	597987	89798.9	129404	319309	120925	104517	124204	590364	95517.5	93727.9	43938.1	63262	73539.6	77941	54070.6	83797.2	461510	104139	111540	89804
R0818	3.37	unknown	unknown	unknown	-	-	715	-	-	-	545.091;419.1388;409.0542;451.0471	30	-	-	-	-	D	-	757806	1.06844e+06	740379	1.89365e+06	1.11694e+06	15263	2.03002e+06	1.14962e+06	2.44659e+06	977451	832269	4.28455e+06	703221	423337	4.11819e+06	359469	1.56466e+06	1.86025e+06	4.67354e+06	1.27167e+06	1.03764e+06	677618	44941.5	1.03444e+06	786019	777954	1.11235e+06	3.70968e+06	866135	48673.4	1.14276e+06
R0819	3.97	unknown	unknown	unknown	-	-	619	-	-	-	531.2202;489.2661;443.3013;575.1331	30	-	-	-	-	D	-	395689	110113	216615	1.3444e+06	1.83375e+06	421228	1.22496e+06	317726	165661	441357	28654.7	529009	25041.4	455219	507312	78142.1	573833	240955	100542	2.05423e+06	190175	79732.6	32129.1	635541	241169	39945.2	775338	175469	225534	387716	105616
R0820	3.75	unknown	unknown	unknown	-	-	459	-	-	-	236.7165;450.1892;405.6;69.4197	30	-	-	-	-	D	-	645082	108533	320665	88588	139736	140482	289359	1.16046e+06	338061	183478	316091	358128	96237.2	245896	769821	262317	560470	305644	181058	819378	215661	196113	254910	239042	343818	79849.7	366695	581660	919981	284757	489928
R0821	4.24	unknown	unknown	unknown	-	-	811	-	-	-	793.5604;415.798;775.5735;662.5558	30	-	-	-	-	D	-	3.63483e+06	5.31798e+06	5.18555e+06	6.53564e+06	4.14168e+06	4.53827e+06	3.84377e+06	5.83694e+06	3.69135e+06	4.53194e+06	4.41991e+06	5.23159e+06	4.93608e+06	5.41874e+06	3.77723e+06	4.84998e+06	6.23651e+06	4.40919e+06	4.10152e+06	6.2924e+06	5.79879e+06	4.63502e+06	5.41001e+06	5.7521e+06	4.6351e+06	5.95615e+06	6.73792e+06	3.17465e+06	5.52437e+06	3.54615e+06	5.77451e+06
R0822	5.09	unknown	unknown	unknown	-	-	363	-	-	-	205.0684;303.0396;327.0506;344.9965	30	-	-	-	-	D	-	84977.8	3759.08	52666.1	6032.05	45353	390927	30786.4	51975.2	66312.5	30359.2	12589.7	52062	21390.5	30769.5	120468	47842.8	171454	19460.7	45292.5	258398	70659	83104.1	85870.2	63451.8	57399.1	18507.8	24075	65153.4	33283.8	94243.9	72323.6
R0823	8.93	unknown	unknown	unknown	-	-	523	-	-	-	184.0743;505.3794;125.0227;522.2946	30	-	-	-	-	D	-	150385	440513	312807	296499	210468	647013	142354	194298	56732.6	88188.1	162407	238537	150242	33610.5	45300.2	22199.9	87845.8	31153.9	74133.2	146234	212901	615802	177588	85811.7	102699	364113	645948	77123.7	250340	196931	188792
R0824	9.81	unknown	unknown	unknown	-	-	427	-	-	-	324.3576;345.2476;409.275;164.9862	30	-	-	-	-	D	-	984173	653617	1.49641e+06	471842	607598	745545	844973	243530	603776	662117	501138	2.00856e+06	589010	366207	871955	785843	521112	487254	862355	1.31855e+06	1.69082e+06	446806	907557	1.19648e+06	1.51718e+06	984649	1.22501e+06	258452	342472	788689	3.12756e+06
R0825	0.63	unknown	unknown	unknown	-	-	524	-	-	-	463.838;505.6885;422.85;460.9168	30	-	-	-	-	D	-	1.97409e+06	1.35263e+06	1.97876e+06	1.49883e+06	1.76684e+06	1.56098e+06	1.8165e+06	1.91025e+06	1.34949e+06	1.51905e+06	1.1941e+06	1.05887e+06	1.62954e+06	1.38206e+06	1.45363e+06	2.06792e+06	1.52069e+06	1.01147e+06	1.39466e+06	1.88807e+06	2.02838e+06	1.48514e+06	2.49629e+06	1.97614e+06	2.1652e+06	1.83558e+06	1.71905e+06	447261	1.06438e+06	1.93949e+06	1.97268e+06
R0827	0.63	unknown	unknown	unknown	-	-	300	-	-	-	259.0055;284.0519;198.9614;98.7671	30	-	-	-	-	D	-	1.24066e+06	1.11389e+06	1.23458e+06	1.2146e+06	1.32532e+06	1.30116e+06	1.16358e+06	1.36549e+06	1.10292e+06	1.25267e+06	1.23051e+06	1.74442e+06	1.24634e+06	1.1792e+06	1.345e+06	1.24198e+06	1.10816e+06	1.62051e+06	1.53029e+06	1.2205e+06	1.17664e+06	1.15368e+06	1.38008e+06	1.15765e+06	1.32673e+06	1.27721e+06	1.09941e+06	1.64817e+06	1.06586e+06	1.14399e+06	1.3547e+06
R0828	0.63	unknown	unknown	unknown	-	-	268	-	-	-	227.0193;167.0645;207.98;234.8898	30	-	-	-	-	D	-	3.46165e+06	2.31734e+06	2.73159e+06	2.77803e+06	2.80913e+06	2.97698e+06	2.50882e+06	3.40346e+06	2.45516e+06	2.11892e+06	2.49491e+06	2.32024e+06	2.86919e+06	2.15112e+06	2.50736e+06	2.8634e+06	2.68916e+06	2.31597e+06	2.85145e+06	3.43548e+06	2.83443e+06	2.38378e+06	3.74042e+06	3.09757e+06	3.34302e+06	2.89915e+06	3.14414e+06	1.16365e+06	1.77602e+06	3.43227e+06	3.48153e+06
R0829	0.63	unknown	unknown	unknown	-	-	460	-	-	-	399.8812;328.9318;377.8056;459.8276	30	-	-	-	-	D	-	417412	404000	327046	423782	409166	379670	342608	410780	404283	310859	419730	429913	357980	338447	494470	323323	401274	423037	480770	324282	440723	374841	387196	372510	327385	310035	382675	337037	323660	478970	459375
R0830	0.64	unknown	unknown	unknown	-	-	428	-	-	-	427.9532;364.8;367.8439;387.0347	30	-	-	-	-	D	-	522620	354583	427306	389339	337919	452768	421757	427381	383828	291783	333091	340897	426438	317843	299889	379363	429951	292059	309893	520663	409946	365601	505503	409920	329484	458455	373815	196796	278819	457828	415501
R0831	0.63	unknown	unknown	unknown	-	-	140	-	-	-	98.8035;71.8239;56.8013;139.949	30	-	-	-	-	D	-	1.20325e+06	571936	440732	1.27481e+06	718377	1.21031e+06	753469	398613	1.88534e+06	494478	1.83532e+06	3.44089e+06	662963	1.38981e+06	2.1479e+06	564025	1.30082e+06	2.92226e+06	2.99016e+06	962036	436418	984567	155461	1.3023e+06	454803	589882	1.09641e+06	3.50671e+06	1.33146e+06	561211	1.18048e+06
R0832	0.83	unknown	unknown	unknown	-	-	204	-	-	-	102.8817;116.8729;83.8602;144.0483	30	-	-	-	-	D	-	5.59574e+06	7.05742e+06	3.74775e+06	8.62479e+06	1.18538e+07	5.05203e+06	8.98334e+06	6.68603e+06	7.10668e+06	5.7529e+06	6.05627e+06	6.64183e+06	5.91578e+06	6.01825e+06	5.78031e+06	4.97788e+06	1.00398e+07	5.74455e+06	6.11795e+06	8.32211e+06	7.60183e+06	6.59316e+06	2.66326e+06	7.50299e+06	3.63812e+06	4.11333e+06	5.03194e+06	1.01149e+07	1.3773e+07	4.72053e+06	4.89433e+06
R0833	0.63	unknown	unknown	unknown	-	-	268	-	-	-	227.0204;245.0271;185.1124;143.0328	30	-	-	-	-	D	-	7.08275e+07	4.82833e+07	5.38593e+07	5.85312e+07	5.62152e+07	6.03819e+07	5.50422e+07	6.65955e+07	4.62443e+07	4.18574e+07	4.72509e+07	4.28887e+07	5.30767e+07	4.46875e+07	4.64928e+07	5.65986e+07	5.37986e+07	4.56748e+07	5.31836e+07	7.17739e+07	5.49247e+07	4.90456e+07	7.944e+07	5.68578e+07	6.03752e+07	5.74651e+07	6.2712e+07	2.01242e+07	3.38918e+07	6.23263e+07	6.61151e+07
R0834	0.63	unknown	unknown	unknown	-	-	684	-	-	-	683.9028;665.8753;541.9749;647.9236	30	-	-	-	-	D	-	1.52469e+06	333948	286779	1.05912e+06	715202	1.81762e+06	478127	258651	1.83957e+06	296971	1.53442e+06	2.9911e+06	562479	1.25407e+06	2.07878e+06	392513	1.2809e+06	3.29533e+06	3.10746e+06	693365	185327	691206	151836	1.34813e+06	226193	440001	1.33819e+06	1.67571e+06	791187	368819	1.30245e+06
R0835	0.6	unknown	unknown	unknown	-	-	204	-	-	-	83.8478;101.8581;144.0187;126.003	30	-	-	-	-	D	-	8.68802e+06	8.05386e+06	9.11201e+06	8.12676e+06	9.32449e+06	9.17843e+06	8.05609e+06	8.93704e+06	7.83496e+06	7.54752e+06	7.37507e+06	6.76975e+06	9.0692e+06	7.22015e+06	8.85529e+06	9.26657e+06	7.5771e+06	6.04649e+06	7.20263e+06	8.59813e+06	7.9089e+06	7.83492e+06	1.1114e+07	7.88651e+06	8.34341e+06	8.50965e+06	1.03093e+07	4.28969e+06	6.81089e+06	1.01901e+07	9.59498e+06
R0836	0.69	unknown	unknown	unknown	-	-	716	-	-	-	278.9723;377.9021;617.8775;519.9086	30	-	-	-	-	D	-	148944	2.90316e+06	3.16745e+06	2.03518e+06	2.23164e+06	650251	2.27737e+06	3.28988e+06	1.45261e+06	3.03929e+06	589641	434350	3.01665e+06	1.70356e+06	93238.5	3.21332e+06	1.97785e+06	95715.5	170911	773807	3.2969e+06	1.91624e+06	2.06722e+06	1.06081e+06	3.31238e+06	3.30254e+06	1.0865e+06	94743.7	808358	2.54762e+06	486602
R0837	0.87	unknown	unknown	unknown	-	-	460	-	-	-	118.052;71.9752;134.0585;115.8556	30	-	-	-	-	D	-	9.32233e+06	8.25376e+06	1.14471e+07	7.76353e+06	1.034e+07	1.87851e+07	2.62718e+06	5.32061e+06	1.72401e+07	7.17651e+06	8.38018e+06	6.05291e+06	4.97901e+06	8.32253e+06	1.47277e+07	3.89373e+06	1.411e+07	3.38988e+06	9.29255e+06	6.82467e+06	7.63694e+06	7.08634e+06	1.24653e+07	1.07658e+07	1.13464e+07	6.64e+06	1.06807e+07	1.56004e+07	9.32439e+06	6.5586e+06	4.44197e+06
R0838	0.87	unknown	unknown	unknown	-	-	460	-	-	-	118.052;71.9752;134.0585;115.8556	30	-	-	-	-	D	-	2.47031e+06	2.35471e+06	3.33007e+06	2.07127e+06	2.77008e+06	4.62258e+06	699999	1.44686e+06	4.33835e+06	1.72904e+06	2.18817e+06	1.61154e+06	1.30627e+06	2.23955e+06	3.86675e+06	1.03819e+06	3.15302e+06	855590	2.53204e+06	1.77754e+06	1.99202e+06	1.95866e+06	3.46939e+06	3.00832e+06	3.05637e+06	1.93035e+06	2.65597e+06	4.17989e+06	2.6181e+06	2.03606e+06	1.04366e+06
R0839	0.87	unknown	unknown	unknown	-	-	332	-	-	-	108.0321;152.0603;314.0901;136.0432	30	-	-	-	-	D	-	253435	266702	414435	260895	295786	6.46157e+06	6.77832e+06	585124	1.71509e+07	1.03447e+07	1.31481e+06	490706	304477	654204	242735	682043	332201	5.19674e+06	1.00984e+06	177658	929862	1.00253e+06	774470	1.13907e+07	395356	232596	565298	8.51619e+06	947760	755935	2.94317e+06
R0840	0.87	unknown	unknown	unknown	-	-	492	-	-	-	133.0094;149.9944;103.9031;130.0355	30	-	-	-	-	D	-	940846	1.27356e+06	1.31613e+06	5.54257e+06	4.42536e+06	2.09004e+06	444089	2.79663e+06	2.7838e+06	3.34954e+06	1.92561e+06	282085	1.51905e+06	3.65138e+06	3.31607e+06	2.9419e+06	1.84994e+06	1.40281e+06	778324	3.04731e+06	842492	2.02803e+06	1.10145e+06	996266	951311	906675	2.9294e+06	2.51505e+06	1.75794e+06	1.25413e+06	1.88284e+06
R0841	1.23	unknown	unknown	unknown	-	-	332	-	-	-	314.048;108.056;151.9872;169.9466	30	-	-	-	-	D	-	169855	267443	458126	135383	109109	4.50705e+06	2.43468e+06	235301	6.82164e+06	8.0827e+06	1.47558e+06	282086	324032	866329	126560	673325	255420	2.1956e+06	363953	120443	1.19767e+06	515895	1.33392e+06	5.67629e+06	506066	289017	402560	4.77713e+06	504271	771344	1.5121e+06
R0842	0.86	unknown	unknown	unknown	-	-	204	-	-	-	69.9182;85.9588;114.0536;83.9566	30	-	-	-	-	D	-	2.76197e+06	2.38515e+06	1.7691e+06	3.73583e+06	4.23209e+06	2.42739e+06	4.44806e+06	3.82525e+06	3.73243e+06	2.52423e+06	2.61653e+06	2.54377e+06	2.31076e+06	3.24142e+06	2.34929e+06	2.11217e+06	4.3853e+06	2.37079e+06	2.66658e+06	3.78601e+06	4.16117e+06	3.36367e+06	1.13399e+06	3.05304e+06	1.63955e+06	1.57978e+06	1.85205e+06	5.3161e+06	5.15062e+06	2.10231e+06	2.46916e+06
R0843	1.18	unknown	unknown	unknown	-	-	204	-	-	-	83.8865;158.0713;102.7882;114.0941	30	-	-	-	-	D	-	3.77447e+06	884250	1.17469e+06	1.02263e+06	1.10133e+06	2.06564e+06	968960	2.19036e+06	984446	1.3555e+06	1.76029e+06	2.89067e+06	2.23539e+06	1.41207e+06	955364	681982	1.10334e+06	980819	2.0343e+06	1.53898e+06	1.34925e+06	853962	1.72944e+06	2.37418e+06	1.72724e+06	768159	2.09484e+06	1.94236e+06	757340	1.38155e+06	1.0159e+06
R0844	1.23	unknown	unknown	unknown	-	-	428	-	-	-	136.0979;245.0952;265.9855;348.1155	30	-	-	-	-	D	-	1.77512e+06	865710	634867	766323	1.60641e+06	1.49638e+06	1.60616e+06	843905	1.79062e+06	1.53026e+06	1.76116e+06	951494	801719	991072	2.61696e+06	1.57289e+06	1.43192e+06	966388	1.03839e+06	2.76383e+06	638385	1.50952e+06	535514	1.91555e+06	701548	1.01189e+06	1.21961e+06	707718	1.86545e+06	827139	1.41358e+06
R0845	2.05	unknown	unknown	unknown	-	-	172	-	-	-	116.0484;154.0418;110.9809;127.44	30	-	-	-	-	D	-	306918	140380	204069	16328.2	196321	330673	44892.3	158553	111845	116162	217275	285971	49065.3	97118.5	142112	84673.4	154631	132129	150596	159018	147874	138238	241047	242459	302014	95110.5	306121	456274	321537	286610	114324
R0846	2.82	unknown	unknown	unknown	-	-	300	-	-	-	88.9692;283.1782;133.0849;177.157	30	-	-	-	-	D	-	1.24282e+06	300303	427093	1.59184e+06	1.92766e+06	1.45804e+06	687127	556484	1.22325e+06	471736	206590	251673	438863	1.99534e+06	601715	480624	1.69047e+06	204945	224442	1.0504e+06	259610	259406	452657	1.67613e+06	386783	363075	306069	321253	225146	1.56762e+06	350316
R0847	2.91	unknown	unknown	unknown	-	-	268	-	-	-	172.1171;129.0576;232.127;144.0907	30	-	-	-	-	D	-	4.65144e+06	687808	679255	2.16814e+06	1.52e+06	2.56282e+06	1.67804e+06	4.08369e+06	19820.9	1.01949e+06	189676	1.62828e+07	1.01043e+06	509785	3.4027e+06	198189	2.30926e+06	268693	1.85345e+07	2.18464e+06	415593	944183	635919	4.52994e+06	884582	672387	514609	235145	73379.1	2.71348e+06	504600
R0848	3.3	unknown	unknown	unknown	-	-	972	-	-	-	971.7982;712.4946;827.6268;538.649	30	-	-	-	-	D	-	255073	326516	287111	164191	263924	63352.4	726145	546546	1.3275e+06	204225	426925	320250	207321	179664	126068	341974	519105	709174	52453.3	423030	1.02535e+06	241519	49608.5	389559	261682	1.16652e+06	569591	134083	364874	113748	831871
R0849	3.47	unknown	unknown	unknown	-	-	652	-	-	-	472.1341;650.9446;500.0371;364.3282	30	-	-	-	-	D	-	179478	494265	388090	77537.8	116990	39728.4	55277.6	70224.6	83226.5	188000	156419	39495.2	510363	74357.4	193109	15046.8	12152.8	69884.9	34054.4	87648.5	265204	270343	242789	49277.5	341008	314350	86469	73590.3	127562	71977.2	136535
R0850	3.57	unknown	unknown	unknown	-	-	300	-	-	-	282.0946;139.1832;175.109;130.0868	30	-	-	-	-	D	-	153374	131540	139541	89347.7	259161	162132	107750	155462	91053.7	47165.3	27957.9	54259	119455	106990	99383.9	83948.1	157064	94394.9	75148.4	128247	109418	76869.5	167191	149514	103580	103990	100639	16697.7	136168	159156	116091
R0851	3.89	unknown	unknown	unknown	-	-	716	-	-	-	484.1362;403.0206;303.0933;502.9648	30	-	-	-	-	D	-	17367.4	4234.18	1732.53	6077.8	65935	19061.6	6062.8	11262.1	30369	2609	1732.53	5210.33	2503.5	812.353	1734.87	819.846	1736.26	7798	5176.98	3463.13	3462.47	1737.2	3408.48	12176.2	2609	819.679	8683.4	674659	6927.53	5195	4863.3
R0852	4.02	unknown	unknown	unknown	-	-	460	-	-	-	459.9516;454.0431;114.012;341.4125	30	-	-	-	-	D	-	4.20612e+06	4.27122e+06	3.84179e+06	4.42604e+06	2.57144e+06	4.17591e+06	2.12441e+06	4.04802e+06	2.5758e+06	4.65113e+06	4.59038e+06	4.41006e+06	4.71952e+06	3.08527e+06	3.18568e+06	4.54723e+06	4.94762e+06	4.72425e+06	2.83169e+06	3.88502e+06	2.80394e+06	3.01689e+06	4.01659e+06	4.25641e+06	4.07559e+06	4.01682e+06	4.17915e+06	2.24725e+06	3.42545e+06	3.83755e+06	5.61378e+06
R0853	4.11	unknown	unknown	unknown	-	-	652	-	-	-	591.9674;367.08;573.96;393.24	30	-	-	-	-	D	-	219101	131018	50596	180396	137500	164025	181204	187094	205657	160756	126747	210132	186241	55751	122243	169930	94078.2	203875	206237	222095	149135	136680	141892	98853.5	95921.9	113887	182472	164837	122188	182327	203036
R0854	4.24	unknown	unknown	unknown	-	-	812	-	-	-	416.0217;794.5074;776.5374;603.9706	30	-	-	-	-	D	-	8.95669e+06	1.19549e+07	1.10633e+07	1.14938e+07	5.81128e+06	1.20981e+07	7.85346e+06	1.18e+07	4.91783e+06	1.1387e+07	1.22257e+07	9.23042e+06	1.12021e+07	1.22697e+07	7.14097e+06	1.31124e+07	1.46806e+07	1.19954e+07	5.41109e+06	8.6416e+06	7.35236e+06	7.59129e+06	1.06408e+07	1.06252e+07	1.1959e+07	1.05148e+07	9.86584e+06	4.27626e+06	1.11914e+07	1.11465e+07	1.36035e+07
R0855	4.83	unknown	unknown	unknown	-	-	172	-	-	-	74.8634;136.9492;118.8559;60.8612	30	-	-	-	-	D	-	490098	492755	3.5307e+06	576317	985259	482608	2.23279e+06	612937	883344	620732	584100	541286	655715	903521	1.39046e+06	758164	683028	594057	675780	280234	1.37097e+06	1.24435e+06	479796	473643	468980	975323	1.01057e+06	629533	458101	458281	783785
R0856	5.82	unknown	unknown	unknown	-	-	524	-	-	-	383.2481;492.2024;351.1813;464.0879	30	-	-	-	-	D	-	261770	276884	18906.5	65722.9	102539	17290.8	61122.1	51426.9	208857	106751	182045	224061	158597	2539.92	93133.3	28136.8	15889	113020	107535	36687.8	32728.3	10379.9	40805.3	31138.1	11990.8	106365	209807	39893.5	6235.86	101269	124990
R0857	6.08	unknown	unknown	unknown	-	-	460	-	-	-	280.2502;442.2132;262.2607;400.0631	30	-	-	-	-	D	-	324735	242141	272121	193939	264906	148882	298615	293424	230892	145354	220081	174715	168800	101292	443397	318701	271735	183779	223496	366537	266317	474509	103988	249555	277767	145922	385587	306847	652600	113514	278958
R0858	6.08	unknown	unknown	unknown	-	-	460	-	-	-	280.1291;399.881;375.033;442.1859	30	-	-	-	-	D	-	5.02371e+06	2.78906e+06	3.94439e+06	3.30254e+06	4.87597e+06	1.86924e+06	3.79698e+06	3.95713e+06	3.4215e+06	2.25064e+06	2.87967e+06	2.57905e+06	2.16328e+06	1.33661e+06	6.04654e+06	4.27742e+06	4.86372e+06	2.7453e+06	2.522e+06	5.26877e+06	3.60842e+06	7.41356e+06	1.34232e+06	3.62134e+06	3.98649e+06	2.16591e+06	4.82072e+06	4.84561e+06	9.43828e+06	1.4455e+06	4.09027e+06
R0859	7.38	unknown	unknown	unknown	-	-	460	-	-	-	119.03;415.2238;135.0583;106.9733	30	-	-	-	-	D	-	102340	68059.3	2.07515e+06	188730	130995	95832.5	247650	2.3635e+06	1.41812e+06	172698	1.74334e+06	1.90156e+06	1.65844e+06	2.33079e+06	1.09036e+06	89841.1	94528	216231	1.73721e+06	305213	524769	352019	542281	2.21502e+06	1.3411e+06	172212	1.41982e+06	874681	1.4893e+06	1.67209e+06	1.14142e+06
R0860	7.37	unknown	unknown	unknown	-	-	460	-	-	-	399.96;119.1221;374.8418;279.7737	30	-	-	-	-	D	-	102367	89327.4	2.18798e+06	202631	141569	87972.7	236796	2.42474e+06	1.55443e+06	174292	1.79481e+06	2.11099e+06	1.858e+06	2.30657e+06	1.04792e+06	89757.4	88758.5	258043	2.01007e+06	342603	581581	393357	542554	2.35922e+06	1.3845e+06	167303	1.549e+06	852247	1.60167e+06	1.91181e+06	1.17748e+06
R0861	7.77	unknown	unknown	unknown	-	-	460	-	-	-	119.0931;415.2195;374.7922;442.4359	30	-	-	-	-	D	-	540864	426449	1.21988e+06	460448	471282	423105	651450	1.04615e+06	1.26951e+06	468207	1.2589e+06	1.00013e+06	1.31504e+06	1.3385e+06	1.19139e+06	437189	368069	547853	1.00472e+06	499655	587316	458980	593554	1.30922e+06	1.15192e+06	556434	1.21218e+06	966195	707422	1.47387e+06	750602
R0862	7.43	unknown	unknown	unknown	-	-	300	-	-	-	284.0445;270.3053;268.0101;254.3073	30	-	-	-	-	D	-	4.9521e+06	1.11149e+06	1.57907e+06	4.29519e+06	3.76296e+06	5.45285e+06	4.36856e+06	2.31975e+06	5.64011e+06	1.00575e+06	1.12161e+06	1.36081e+07	919542	1.18073e+06	1.0194e+07	1.71717e+06	7.34065e+06	3.11529e+06	8.53253e+06	6.6082e+06	964152	2.04768e+06	387527	2.37984e+06	1.57752e+06	672241	3.00963e+06	2.58696e+07	4093256	1.19354e+06	2.11938e+06
R0863	7.78	unknown	unknown	unknown	-	-	460	-	-	-	119.0375;415.2016;135.1156;107.0185	30	-	-	-	-	D	-	409309	427993	1.27419e+06	475830	527433	449957	579987	1.21847e+06	1.26577e+06	447784	1.14547e+06	1.11758e+06	1.20309e+06	1.37822e+06	1.27665e+06	397804	367048	549657	1.04306e+06	476997	552758	418058	529538	1.34006e+06	1.28698e+06	442362	1.28597e+06	967736	688587	1.58095e+06	808180
R0864	7.78	unknown	unknown	unknown	-	-	460	-	-	-	119.0551;415.1439;442.4339;107.038	30	-	-	-	-	D	-	5.21972e+06	5.06956e+06	1.50385e+07	5.34149e+06	6.71479e+06	4.72377e+06	7.8229e+06	1.50686e+07	1.61479e+07	5.87917e+06	1.57762e+07	1.53347e+07	1.66851e+07	1.65063e+07	1.59411e+07	5.12772e+06	5.42177e+06	6.28099e+06	1.3382e+07	6.99142e+06	7.53494e+06	5.57033e+06	7.09431e+06	1.69743e+07	1.71008e+07	5.90358e+06	1.79305e+07	1.41878e+07	9.97445e+06	2.01823e+07	1.14973e+07
R0865	8.34	unknown	unknown	unknown	-	-	492	-	-	-	337.2651;156.0473;474.27;121.0354	30	-	-	-	-	D	-	1.19337e+06	912398	1.11457e+06	470268	898420	740027	198790	634698	452815	833033	2.65759e+06	417658	464119	160830	386288	1.39852e+07	301614	93956.3	315181	3.47748e+07	1.23459e+06	119454	8.20986e+06	641497	1.77288e+06	1.32248e+06	1.14656e+06	507519	2.58674e+06	831184	622612
R0866	8.42	unknown	unknown	unknown	-	-	332	-	-	-	223.0114;314.1984;240.0822;208.9315	30	-	-	-	-	D	-	31106.4	23211.2	38865.8	43376.6	21680.3	43815	33756.6	39707.5	64140.1	35258	35826.9	47807.9	37725.8	32837.2	34940.9	39777.6	26693.1	39850.4	21489.2	39972.1	27501.9	68902.2	30805.7	21926.3	44217	23199.5	35722.8	21617.5	40392.6	33105.2	32524.7
R0867	9.08	unknown	unknown	unknown	-	-	236	-	-	-	158.9958;180.2205;190.1603;218.1026	30	-	-	-	-	D	-	1.05671e+06	881740	1.43514e+06	992086	896825	876348	1.10496e+06	902215	1.05033e+06	1.02792e+06	1.03703e+06	1.12309e+06	1.03868e+06	1.01515e+06	1.01862e+06	973753	1.07062e+06	1.0036e+06	1.01385e+06	800843	826266	1.00515e+06	939591	981606	957754	832379	1.07966e+06	828858	951472	1.03116e+06	1.01808e+06
R0868	0.6	unknown	unknown	unknown	-	-	429	-	-	-	368.8828;428.8568;308.8213;340.959	30	-	-	-	-	D	-	72145.5	47353.5	24836.1	84527.9	8334.58	76729.4	70622.9	68136.6	81001.1	62259.8	57766.9	22201.8	66824.6	55370.8	70695	45283	54779.1	126164	69752.7	108520	68822.3	84569.8	55652.7	63360	76533.5	40283.2	83604.2	42335.9	70656.6	84347.4	47021.9
R0869	0.48	unknown	unknown	unknown	-	-	205	-	-	-	145.0132;163.9486;102.8832;84.8817	30	-	-	-	-	D	-	2.43482e+06	2.21613e+06	2.2276e+06	2.14109e+06	2.37057e+06	2.05427e+06	2.07576e+06	2.06206e+06	2.02967e+06	1.94989e+06	2.00085e+06	1.99791e+06	1.98258e+06	1.92426e+06	2.04973e+06	1.93696e+06	1.87181e+06	1.96162e+06	1.75937e+06	1.92476e+06	2.09414e+06	2.26621e+06	2.07898e+06	1.90293e+06	1.76197e+06	1.91157e+06	1.87813e+06	1.80632e+06	1.9145e+06	1.85474e+06	1.82995e+06
R0870	0.65	unknown	unknown	unknown	-	-	525	-	-	-	524.9858;383.1646;507.091;241.0569	30	-	-	-	-	D	-	8.7519e+06	3.00397e+06	3.48872e+06	6.59969e+06	5.50073e+06	8.08411e+06	4.01561e+06	3.09862e+06	7.64797e+06	2.40475e+06	7.35755e+06	9.13853e+06	4.71469e+06	5.84716e+06	9.1354e+06	3.60127e+06	7.12483e+06	9.51674e+06	9.51054e+06	6.21087e+06	2.77919e+06	4.30118e+06	2.00294e+06	7.261e+06	2.76359e+06	3.89531e+06	8.36254e+06	4.67759e+06	3.47406e+06	3.82932e+06	7.67275e+06
R0871	0.65	unknown	unknown	unknown	-	-	557	-	-	-	556.9179;414.9785;256.992;538.8977	30	-	-	-	-	D	-	2.99334e+06	372829	312846	2.53935e+06	1.02669e+06	3.79322e+06	687962	189130	6.72213e+06	285818	5.96138e+06	2.14398e+07	537946	3.59345e+06	1.11643e+07	353265	3.86082e+06	1.97702e+07	1.83793e+07	1.08937e+06	140633	1.25996e+06	37871.2	2.95316e+06	128328	418388	2.61193e+06	2.88399e+07	2.04353e+06	342142	2.47534e+06
R0872	0.63	unknown	unknown	unknown	-	-	205	-	-	-	84.7887;102.796;144.9846;98.8626	30	-	-	-	-	D	-	8.32371e+06	6.67327e+06	8.3915e+06	6.74219e+06	7.36752e+06	7.94105e+06	8.62736e+06	8.09558e+06	7.02536e+06	6.298e+06	6.87318e+06	6.91895e+06	8.27689e+06	7.63525e+06	6.1588e+06	8.9467e+06	7.9705e+06	6.63481e+06	7.45946e+06	7.42632e+06	7.12494e+06	6.92034e+06	9.59999e+06	8.53907e+06	9.06079e+06	7.56114e+06	8.12867e+06	3.87138e+06	6.10376e+06	8.04346e+06	9.81394e+06
R0873	0.63	unknown	unknown	unknown	-	-	749	-	-	-	748.8543;731.0937;689.2023;713.1362	30	-	-	-	-	D	-	1.54406e+06	966691	1.2469e+06	1.06745e+06	1.06459e+06	1.03771e+06	1.07655e+06	1.70343e+06	647064	890921	714342	381850	1.48543e+06	765028	732524	1.2924e+06	820555	454463	661800	1.55042e+06	1.13518e+06	730588	1.91409e+06	1.02736e+06	1.20271e+06	1.03802e+06	1.11235e+06	178453	464097	1.35169e+06	1.29933e+06
R0874	0.83	unknown	unknown	unknown	-	-	781	-	-	-	133.0667;325.0027;780.082;619.1765	30	-	-	-	-	D	-	1.04495e+06	1.59783e+06	975048	1.13392e+06	2.8497e+06	1.80265e+06	1.45568e+06	1.32721e+06	1.07567e+06	1.04713e+06	578446	302429	887282	2.47244e+06	1.41934e+06	1.15247e+06	2.04266e+06	109080	369274	1.68072e+06	771510	895776	877557	1.96089e+06	620540	1.00049e+06	1.16888e+06	273377	694966	945891	811284
[truncated: 1,759 more rows]
[truncated: 241 more columns]

## Sheet: Table S5
Table S5. Different metabolites identified between M. sieversii and heirloom group.
[truncated: 596 more rows]

[truncated: 6 more sheets: Table S6, Table S7, Table S8, Table S9, Table S10, Table 11]
